# Supplementary material for: Disruption of the tumour-associated EMP3 enhances erythroid proliferation and causes the MAM-negative phenotype
Source: Nat Commun. 2020 Jul 16;11:3569. doi: 10.1038/s41467-020-17060-4 (PMC7366909; doi:10.1038/s41467-020-17060-4)
Supplement: Supplementary file 4 — Supplementary Dataset 1 [file 41467_2020_17060_MOESM4_ESM.xlsx]

## Sheet: Sheet1
Supplementary Proteomics Data File 1
Accession	Description	A5: Area	B5: Area	Score A2	Coverage A2	# Peptides A2	# PSM A2	Score B2	Coverage B2	# Peptides B2	# PSM B2	# AAs	MW [kDa]	calc. pI
A0A087WZW8	Ig kappa chain C region OS=Homo sapiens GN=IGKC PE=1 SV=2 - [A0A087WZW8_HUMAN]	7.66692e+08	7.84184e+09	185.762	77.31	9	58	517.516	94.12	13	172	119	12.9885	7.23975	A: Negative
Q3LR79	Hemoglobin beta (Fragment) OS=Homo sapiens GN=HBB PE=3 SV=1 - [Q3LR79_HUMAN]	1.27323e+09	7.9583e+08	114.271	84.76	8	47	76.2479	84.76	8	33	105	11.4748	5.77002	B: Test
Q8IUL9	Hemoglobin beta chain variant Hb.Sinai-Bel Air (Fragment) OS=Homo sapiens GN=HBB PE=3 SV=1 - [Q8IUL9_HUMAN]	6.89628e+08	7.20058e+08	102.658	66.67	7	42	83.6802	84.76	8	34	105	11.5409	6.04932
P35326	Small proline-rich protein 2A OS=Homo sapiens GN=SPRR2A PE=1 SV=1 - [SPR2A_HUMAN]	0	7.91571e+07					28.9488	79.17	4	12	72	7.95968	8.42627
P22532	Small proline-rich protein 2D OS=Homo sapiens GN=SPRR2D PE=2 SV=2 - [SPR2D_HUMAN]	0	7.91571e+07					33.6161	79.17	5	14	72	7.89962	8.36768
P22531	Small proline-rich protein 2E OS=Homo sapiens GN=SPRR2E PE=2 SV=2 - [SPR2E_HUMAN]	0	7.91571e+07					32.8757	79.17	4	13	72	7.84959	8.30908
C8C504	Beta-globin OS=Homo sapiens GN=HBB PE=3 SV=1 - [C8C504_HUMAN]	8.88034e+08	8.91866e+08	135.925	65.31	11	58	114.55	78.23	11	47	147	15.9873	8.06006
Q30218	CD23 antigen (Fragment) OS=Homo sapiens GN=FCER2 PE=4 SV=1 - [Q30218_HUMAN]	727936	0	2.2329	76.47	1	1					17	2.07501	4.75439
P35908	Keratin, type II cytoskeletal 2 epidermal OS=Homo sapiens GN=KRT2 PE=1 SV=2 - [K22E_HUMAN]	3.14886e+08	1.22889e+09	200.095	64.48	41	81	309.73	74.96	49	117	639	65.3932	8.00146
P35527	Keratin, type I cytoskeletal 9 OS=Homo sapiens GN=KRT9 PE=1 SV=3 - [K1C9_HUMAN]	3.12562e+08	7.01368e+08	195.504	68.54	30	69	224.892	70.3	31	77	623	62.0268	5.23682
Q8WVW5	Putative uncharacterized protein (Fragment) OS=Homo sapiens PE=2 SV=1 - [Q8WVW5_HUMAN]	1.65903e+09	6.41038e+07	199.462	72.45	20	79	34.9249	40.5	12	17	363	40.4772	6.13818
P47929	Galectin-7 OS=Homo sapiens GN=LGALS7 PE=1 SV=2 - [LEG7_HUMAN]	0	1.03359e+08					40.2559	72.06	7	18	136	15.0658	7.62061
F5H6Q2	Polyubiquitin-C (Fragment) OS=Homo sapiens GN=UBC PE=1 SV=7 - [F5H6Q2_HUMAN]	5.12643e+07	7.19759e+07	27.0374	71.54	6	12	40.0562	61.79	4	19	123	13.7804	6.13818
P02042	Hemoglobin subunit delta OS=Homo sapiens GN=HBD PE=1 SV=2 - [HBD_HUMAN]	3.88874e+07	3.85892e+08	83.3667	63.27	8	37	69.4637	60.54	8	31	147	16.0453	8.04541
P02675	Fibrinogen beta chain OS=Homo sapiens GN=FGB PE=1 SV=2 - [FIBB_HUMAN]	4.28185e+08	1.87113e+07	188.031	69.04	28	72	29.9671	29.12	13	15	491	55.8923	8.26514
P04206	Ig kappa chain V-III region GOL OS=Homo sapiens PE=1 SV=1 - [KV307_HUMAN]	8.9997e+06	3.86252e+09	34.6407	48.62	3	11	114.589	68.81	5	36	109	11.823	9.24658
C9JEU5	Fibrinogen gamma chain OS=Homo sapiens GN=FGG PE=1 SV=1 - [C9JEU5_HUMAN]	3.49904e+08	1.02662e+07	200.58	68.76	23	80	15.2764	15.06	5	7	445	50.2904	6.0874
P02549	Spectrin alpha chain, erythrocytic 1 OS=Homo sapiens GN=SPTA1 PE=1 SV=5 - [SPTA1_HUMAN]	1.67402e+09	8.61654e+06	1808.48	67.96	164	658	79.4908	15.96	28	31	2419	279.842	5.04639
Q6PIL8	IGK@ protein OS=Homo sapiens GN=IGK@ PE=1 SV=1 - [Q6PIL8_HUMAN]	7.66692e+08	7.84184e+09	194.883	49.58	11	61	571.944	66.95	16	188	236	25.8179	6.55127
P01620	Ig kappa chain V-III region SIE OS=Homo sapiens PE=1 SV=1 - [KV302_HUMAN]	3.67971e+07	5.489e+09	40.2159	59.63	4	13	132.701	66.06	5	45	109	11.7678	8.48486
Q59FP5	Spectrin, beta, erythrocytic (Includes spherocytosis, clinical type I) variant (Fragment) OS=Homo sapiens PE=2 SV=1 - [Q59FP5_HUMAN]	1.21254e+09	9.54745e+06	1800.04	65.31	151	646	56.298	12.44	24	25	2332	268.073	5.36377
Q9NZT1	Calmodulin-like protein 5 OS=Homo sapiens GN=CALML5 PE=1 SV=2 - [CALL5_HUMAN]	3.58758e+06	1.43465e+08	1.75383	5.48	1	1	29.5115	65.07	8	12	146	15.8828	4.43701
Q01469	Fatty acid-binding protein, epidermal OS=Homo sapiens GN=FABP5 PE=1 SV=3 - [FABP5_HUMAN]	8.27134e+06	8.82487e+07	8.4878	31.85	4	5	41.1274	64.44	9	16	135	15.1546	7.00537
A0A0K2BMD8	Mutant hemoglobin alpha 2 globin chain OS=Homo sapiens GN=HBA2 PE=3 SV=1 - [A0A0K2BMD8_HUMAN]	7.64249e+07	7.19221e+08	94.1236	64.08	8	36	65.3358	63.38	7	29	142	15.2479	8.67529
P02768	Serum albumin OS=Homo sapiens GN=ALB PE=1 SV=2 - [ALBU_HUMAN]	8.94939e+08	7.59606e+08	114.971	53.86	30	55	165.091	57.31	37	76	609	69.3215	6.27783
H6VRF8	Keratin 1 OS=Homo sapiens GN=KRT1 PE=3 SV=1 - [H6VRF8_HUMAN]	3.60352e+08	1.65296e+09	334.548	57.45	38	127	387.987	62.58	41	140	644	66.013	8.11865
P28289	Tropomodulin-1 OS=Homo sapiens GN=TMOD1 PE=1 SV=1 - [TMOD1_HUMAN]	4.58694e+07	0	91.6603	62.67	21	40					359	40.5439	5.09717
Q6VFQ6	Hemoglobin beta chain (Fragment) OS=Homo sapiens GN=HBB PE=3 SV=1 - [Q6VFQ6_HUMAN]	2.0632e+07	1.98673e+08	22.5678	61.9	3	11	21.9749	33.33	2	10	42	4.51041	8.23584
P27105	Erythrocyte band 7 integral membrane protein OS=Homo sapiens GN=STOM PE=1 SV=3 - [STOM_HUMAN]	1.63304e+08	1.30991e+08	79.9064	61.81	15	35	46.6141	34.38	9	20	288	31.7107	7.88428
Q4VB86	EPB41 protein OS=Homo sapiens GN=EPB41 PE=1 SV=2 - [Q4VB86_HUMAN]	4.96112e+08	4.91531e+07	364.814	59.32	31	128	70.1245	26.53	14	26	622	69.847	6.78564
P08779	Keratin, type I cytoskeletal 16 OS=Homo sapiens GN=KRT16 PE=1 SV=4 - [K1C16_HUMAN]	2.07819e+08	8.49777e+08	88.1723	49.89	21	38	154.829	59.41	28	65	473	51.2362	5.04639
P22528	Cornifin-B OS=Homo sapiens GN=SPRR1B PE=1 SV=2 - [SPR1B_HUMAN]	0	2.70436e+07					20.9411	60.67	4	8	89	9.88093	8.48486
Q6GMX6	IGH@ protein OS=Homo sapiens GN=IGH@ PE=1 SV=1 - [Q6GMX6_HUMAN]	1.52346e+09	1.47643e+10	306.706	52.47	19	113	828.493	58.71	23	307	465	51.0507	8.68994
V9HW34	Epididymis luminal protein 213 OS=Homo sapiens GN=HEL-213 PE=2 SV=1 - [V9HW34_HUMAN]	7.66692e+08	7.84184e+09	193.016	45.96	10	60	575.421	60	15	191	235	25.6299	6.55127
P02647	Apolipoprotein A-I OS=Homo sapiens GN=APOA1 PE=1 SV=1 - [APOA1_HUMAN]	9.82418e+07	3.85584e+07	66.5589	59.93	17	27	23.1549	39.7	10	10	267	30.7589	5.75732
W8Q444	Superoxide dismutase-1 (Fragment) OS=Homo sapiens GN=SOD-1 PE=4 SV=1 - [W8Q444_HUMAN]	0	1.65076e+06					3.42786	58.33	1	1	24	2.54534	8.20654
P02533	Keratin, type I cytoskeletal 14 OS=Homo sapiens GN=KRT14 PE=1 SV=4 - [K1C14_HUMAN]	2.1121e+08	8.49777e+08	82.5463	45.97	21	38	156.449	55.08	27	67	472	51.5294	5.16064
P01859	Ig gamma-2 chain C region OS=Homo sapiens GN=IGHG2 PE=1 SV=2 - [IGHG2_HUMAN]	1.31511e+08	6.79518e+09	188.381	51.53	12	77	332.79	57.67	15	142	326	35.8778	7.59131
Q6P5S8	IGK@ protein OS=Homo sapiens GN=IGK@ PE=1 SV=1 - [Q6P5S8_HUMAN]	7.66692e+08	7.84184e+09	194.75	49.58	11	62	544.868	57.63	15	185	236	25.7568	6.32861
H0YBS0	Ankyrin-1 (Fragment) OS=Homo sapiens GN=ANK1 PE=1 SV=1 - [H0YBS0_HUMAN]	1.20625e+09	1.90611e+07	466.074	57.6	50	191	31.3023	16.15	12	13	1040	115.801	5.77002
Q96SA9	Anti-streptococcal/anti-myosin immunoglobulin kappa light chain variable region (Fragment) OS=Homo sapiens PE=2 SV=1 - [Q96SA9_HUMAN]	1.3841e+07	2.77248e+08	17.2596	37.38	3	7	72.648	57.01	6	25	107	11.5127	8.85107
Q9UL77	Myosin-reactive immunoglobulin light chain variable region (Fragment) OS=Homo sapiens PE=1 SV=1 - [Q9UL77_HUMAN]	1.31328e+07	1.92809e+08	16.1187	39.81	3	6	67.5623	56.48	5	24	108	11.7307	7.95752
A0A0C4DH38	Protein IGHV5-51 (Fragment) OS=Homo sapiens GN=IGHV5-51 PE=1 SV=1 - [A0A0C4DH38_HUMAN]	5.89545e+06	7.53706e+07	8.72808	47.01	4	4	18.5501	42.74	4	8	117	12.6663	8.26514
P04792	Heat shock protein beta-1 OS=Homo sapiens GN=HSPB1 PE=1 SV=2 - [HSPB1_HUMAN]	1.56379e+06	1.24522e+07	6.81937	21.95	4	4	11.0058	51.22	8	8	205	22.7685	6.40479
P16157	Ankyrin-1 OS=Homo sapiens GN=ANK1 PE=1 SV=3 - [ANK1_HUMAN]	1.52611e+09	1.98245e+07	890.968	55.13	87	344	51.3851	17.38	22	23	1881	206.137	6.01123
P01621	Ig kappa chain V-III region NG9 (Fragment) OS=Homo sapiens PE=2 SV=1 - [KV303_HUMAN]	423186	5.55259e+08	9.30769	47	3	5	56.2252	38	3	19	100	10.7223	6.52197
P62805	Histone H4 OS=Homo sapiens GN=HIST1H4A PE=1 SV=2 - [H4_HUMAN]	1.05982e+08	2.6876e+07	45.0481	53.4	8	26	11.012	40.78	4	6	103	11.3604	11.356
Q562L9	Actin-like protein (Fragment) OS=Homo sapiens GN=ACT PE=3 SV=1 - [Q562L9_HUMAN]	1.18875e+09	7.26917e+07	32.2922	53.4	3	11	6.17323	17.48	1	2	103	11.5489	6.52197
P05387	60S acidic ribosomal protein P2 OS=Homo sapiens GN=RPLP2 PE=1 SV=1 - [RLA2_HUMAN]	0	1.50727e+07					12.1299	53.04	4	5	115	11.6578	4.53857
Q5EFE6	Anti-RhD monoclonal T125 kappa light chain OS=Homo sapiens PE=2 SV=1 - [Q5EFE6_HUMAN]	7.66692e+08	7.84184e+09	186.238	47.86	10	59	499.809	52.99	13	167	234	25.6817	8.42627
A0A087WYC5	Ig gamma-1 chain C region OS=Homo sapiens GN=IGHG1 PE=1 SV=1 - [A0A087WYC5_HUMAN]	1.52346e+09	1.47643e+10	299.56	48.42	18	109	771.676	51.37	21	289	475	52.3929	8.20654
P35321	Cornifin-A OS=Homo sapiens GN=SPRR1A PE=1 SV=2 - [SPR1A_HUMAN]	0	3.00888e+07					16.0712	52.81	3	6	89	9.87088	8.48486
B4DRR0	cDNA FLJ53910, highly similar to Keratin, type II cytoskeletal 6A OS=Homo sapiens PE=2 SV=1 - [B4DRR0_HUMAN]	8.80105e+07	4.03884e+08	92.4349	46.92	28	39	130.907	48.22	29	50	535	57.8032	8.00146
P13645	Keratin, type I cytoskeletal 10 OS=Homo sapiens GN=KRT10 PE=1 SV=6 - [K1C10_HUMAN]	3.95306e+08	1.31732e+09	172.641	49.83	29	69	280.888	47.6	28	111	584	58.7917	5.21143
Q5NV73	V2-13 protein (Fragment) OS=Homo sapiens GN=V2-13 PE=4 SV=1 - [Q5NV73_HUMAN]	1.18574e+07	1.62149e+07	7.73279	50.52	3	3	8.14151	50.52	3	3	97	10.3579	5.2876
A0N5G1	Rheumatoid factor C6 light chain (Fragment) OS=Homo sapiens GN=V<kappa>1 PE=2 SV=1 - [A0N5G1_HUMAN]	1.08533e+07	9.81219e+08	12.9928	20.69	2	5	61.682	50	5	24	116	12.5202	8.45557
Q6N093	Putative uncharacterized protein DKFZp686I04196 (Fragment) OS=Homo sapiens GN=DKFZp686I04196 PE=2 SV=1 - [Q6N093_HUMAN]	2.45731e+08	6.79518e+09	193.954	40.29	12	79	330.513	49.4	16	140	417	46.0316	7.59131
A2NXP9	K light chain variable region (Fragment) OS=Homo sapiens PE=2 SV=1 - [A2NXP9_HUMAN]	4.25358e+07	2.98754e+09	14.0698	22.73	2	5	77.9482	49.09	4	28	110	12.0019	6.59521
Q05DK5	ADD2 protein (Fragment) OS=Homo sapiens GN=ADD2 PE=2 SV=1 - [Q05DK5_HUMAN]	1.50785e+08	1.38537e+06	111.345	48.52	29	43	3.72416	2.54	2	2	709	78.7833	5.63037
Q9BYE4	Small proline-rich protein 2G OS=Homo sapiens GN=SPRR2G PE=3 SV=1 - [SPR2G_HUMAN]	0	7.46734e+07					27.0966	47.95	3	12	73	8.15173	7.95752
A0A087WVW2	Ig gamma-3 chain C region OS=Homo sapiens GN=IGHG3 PE=1 SV=1 - [A0A087WVW2_HUMAN]	4.50859e+08	7.78336e+09	229.158	34.93	15	90	438.621	47.22	20	185	521	57.1194	8.104
A0A087WW89	Protein IGHV3-72 OS=Homo sapiens GN=IGHV3-72 PE=1 SV=1 - [A0A087WW89_HUMAN]	3.22312e+07	1.81557e+08	19.7118	47.52	4	8	16.892	25.74	2	6	101	11.1604	7.97217
Q08495	Dematin OS=Homo sapiens GN=DMTN PE=1 SV=3 - [DEMA_HUMAN]	1.5907e+08	1.27905e+06	106.124	47.41	16	45	3.73486	4.44	2	2	405	45.4862	8.88037
Q6N094	Putative uncharacterized protein DKFZp686O01196 OS=Homo sapiens GN=DKFZp686O01196 PE=2 SV=1 - [Q6N094_HUMAN]	1.52346e+09	1.47643e+10	292.532	42.92	17	106	744.928	43.54	18	278	480	52.5794	8.17725
O75531	Barrier-to-autointegration factor OS=Homo sapiens GN=BANF1 PE=1 SV=1 - [BAF_HUMAN]	6.15432e+06	0	5.56418	47.19	3	3					89	10.052	6.0874
P04259	Keratin, type II cytoskeletal 6B OS=Homo sapiens GN=KRT6B PE=1 SV=5 - [K2C6B_HUMAN]	1.33611e+08	7.06331e+08	92.7243	42.73	27	40	128.853	45.57	29	50	564	60.0303	8.00146
Q7Z3Y6	Rearranged VH4-34 V gene segment (Fragment) OS=Homo sapiens GN=VH4-34 PE=4 SV=1 - [Q7Z3Y6_HUMAN]	9.3883e+06	1.64404e+09	18.674	39.66	3	7	70.5232	28.45	4	25	116	12.8944	7.94287
O75955	Flotillin-1 OS=Homo sapiens GN=FLOT1 PE=1 SV=3 - [FLOT1_HUMAN]	3.98536e+07	558859	59.831	46.14	18	26	4.71763	4.92	2	2	427	47.3256	7.48877
P13647	Keratin, type II cytoskeletal 5 OS=Homo sapiens GN=KRT5 PE=1 SV=3 - [K2C5_HUMAN]	5.47268e+07	1.81687e+08	81.6523	41.02	26	38	100.705	44.75	28	41	590	62.34	7.73779
P01622	Ig kappa chain V-III region Ti OS=Homo sapiens PE=1 SV=1 - [KV304_HUMAN]	1.27831e+07	3.86252e+09	29.7722	31.19	2	9	109.402	45.87	4	34	109	11.7809	8.49951
A0A0X9T7V9	GCT-A4 light chain variable region (Fragment) OS=Homo sapiens PE=2 SV=1 - [A0A0X9T7V9_HUMAN]	250604	1.498e+09	13.3438	39.45	3	6	59.206	29.36	3	20	109	11.8379	8.47021
A2KBC4	Anti-TN-C scFv (Fragment) OS=Homo sapiens PE=2 SV=1 - [A2KBC4_HUMAN]	3.12019e+07	3.28828e+09	29.4564	36.97	6	12	124.164	45.8	8	43	238	25.1483	8.41162
Q8NEJ1	Uncharacterized protein OS=Homo sapiens PE=2 SV=1 - [Q8NEJ1_HUMAN]	3.48575e+08	1.86181e+09	77.9304	40.68	8	27	100.1	41.53	8	39	236	25.0083	7.69385
Q7Z351	Putative uncharacterized protein DKFZp686N02209 OS=Homo sapiens GN=DKFZp686N02209 PE=2 SV=1 - [Q7Z351_HUMAN]	1.52346e+09	1.47643e+10	294.519	40.66	16	107	747.155	43.57	19	279	482	52.8186	8.48486
P01040	Cystatin-A OS=Homo sapiens GN=CSTA PE=1 SV=1 - [CYTA_HUMAN]	6.1293e+06	5.87561e+07	2.33662	18.37	1	1	12.6201	44.9	4	7	98	10.9997	5.50342
B2R4M6	Protein S100 OS=Homo sapiens PE=2 SV=1 - [B2R4M6_HUMAN]	688091	1.40649e+07	7.0466	26.32	2	3	25.2119	44.74	4	11	114	13.2015	6.12549
Q5NV84	V1-3 protein (Fragment) OS=Homo sapiens GN=V1-3 PE=4 SV=1 - [Q5NV84_HUMAN]	0	3.57508e+08					25.3296	44.44	2	12	99	10.4859	7.06396
P11142	Heat shock cognate 71 kDa protein OS=Homo sapiens GN=HSPA8 PE=1 SV=1 - [HSP7C_HUMAN]	5.03761e+07	1.23221e+08	87.2257	33.59	20	34	101.468	40.71	23	38	646	70.8542	5.51611
A0A0G2JP38	Protein IGHV4-34 (Fragment) OS=Homo sapiens GN=IGHV4-34 PE=1 SV=1 - [A0A0G2JP38_HUMAN]	6.88241e+06	1.67017e+09	21.4059	41.94	4	8	86.9175	27.42	5	29	124	13.8631	9.33447
A0A0X9UWK7	MS-D4 heavy chain variable region (Fragment) OS=Homo sapiens PE=2 SV=1 - [A0A0X9UWK7_HUMAN]	1.41285e+07	4.08578e+08	12.7791	44.26	4	5	16.1378	31.15	3	7	122	13.5165	7.12256
E7EMK3	Flotillin-2 OS=Homo sapiens GN=FLOT2 PE=1 SV=1 - [E7EMK3_HUMAN]	4.86875e+07	1.03646e+06	65.4472	40.58	17	26	4.73968	5.38	2	2	483	53.1036	5.23682
Q9UJC5	SH3 domain-binding glutamic acid-rich-like protein 2 OS=Homo sapiens GN=SH3BGRL2 PE=1 SV=2 - [SH3L2_HUMAN]	985985	0	7.03176	43.93	3	3					107	12.3182	6.7124
B4DF70	cDNA FLJ60461, highly similar to Peroxiredoxin-2 (EC 1.11.1.15) OS=Homo sapiens PE=2 SV=1 - [B4DF70_HUMAN]	7.89416e+07	9.58382e+07	17.5543	38.25	7	9	13.445	38.25	7	8	183	20.0946	8.77783
H3BS66	Small integral membrane protein 1 OS=Homo sapiens GN=SMIM1 PE=1 SV=1 - [H3BS66_HUMAN]	540065	364404	5.35046	43.24	1	2	3.17507	43.24	1	1	37	4.18892	6.50732
K9JIK7	Glycophorin A OS=Homo sapiens PE=2 SV=1 - [K9JIK7_HUMAN]	1.00774e+07	2.72233e+07	5.9056	43.06	2	2	6.8748	43.06	2	2	72	7.83832	4.89404
E7EV99	Alpha-adducin OS=Homo sapiens GN=ADD1 PE=1 SV=1 - [E7EV99_HUMAN]	8.19416e+07	1.71501e+06	123.536	42.88	23	45	2.08326	1.58	1	1	632	70.0124	6.45557
A0A125QYY4	GCT-A7 heavy chain variable region (Fragment) OS=Homo sapiens PE=2 SV=1 - [A0A125QYY4_HUMAN]	8.74805e+06	6.83283e+07	4.18279	23.53	2	2	16.4449	42.86	4	7	119	13.1483	7.94287
P01009	Alpha-1-antitrypsin OS=Homo sapiens GN=SERPINA1 PE=1 SV=3 - [A1AT_HUMAN]	2.83694e+07	1.84804e+07	28.5077	34.45	10	12	11.65	24.16	7	8	418	46.707	5.59229
Q9UL90	Myosin-reactive immunoglobulin heavy chain variable region (Fragment) OS=Homo sapiens PE=2 SV=1 - [Q9UL90_HUMAN]	2.13831e+07	4.69062e+07	11.7603	42.48	4	6	11.9053	36.28	3	6	113	12.4291	8.44092
M0QZ66	Epithelial membrane protein 3 (Fragment) OS=Homo sapiens GN=EMP3 PE=1 SV=7 - [M0QZ66_HUMAN]	0	442927062					22.2981	42.22	3	11	90	10.3644	5.8208
B7Z972	Protein-L-isoaspartate O-methyltransferase OS=Homo sapiens PE=2 SV=1 - [B7Z972_HUMAN]	842506	1.31367e+07	11.6577	31.77	4	4	11.1331	23.44	4	4	192	20.6696	6.87354
A0A024R462	Fibronectin 1, isoform CRA_n OS=Homo sapiens GN=FN1 PE=4 SV=1 - [A0A024R462_HUMAN]	2.87771e+08	4.66359e+06	440.103	41.91	69	161	16.1834	4.46	7	7	2355	259.049	5.73193
A2J1N2	Rheumatoid factor RF-IP18 (Fragment) OS=Homo sapiens PE=2 SV=1 - [A2J1N2_HUMAN]	2.30041e+07	3.65725e+07	11.1544	22.45	2	4	11.8696	41.84	3	4	98	10.7303	8.83643
P16452	Erythrocyte membrane protein band 4.2 OS=Homo sapiens GN=EPB42 PE=1 SV=3 - [EPB42_HUMAN]	3.16845e+08	1.28146e+07	154.607	41.39	31	63	17.266	15.48	10	11	691	76.9607	8.08936
P06899	Histone H2B type 1-J OS=Homo sapiens GN=HIST1H2BJ PE=1 SV=3 - [H2B1J_HUMAN]	1.36162e+08	1.4676e+07	39.8799	41.27	6	17	10.4049	34.92	4	5	126	13.8956	10.3159
A8K9J7	Histone H2B OS=Homo sapiens PE=2 SV=1 - [A8K9J7_HUMAN]	1.40224e+08	1.41065e+07	48.8884	41.27	6	21	10.4049	27.78	3	4	126	13.9876	10.3159
K7ELN6	COP9 signalosome complex subunit 3 (Fragment) OS=Homo sapiens GN=COPS3 PE=1 SV=1 - [K7ELN6_HUMAN]	252760	0	2.63496	41.18	1	1					51	5.70149	4.51318
B7Z7M2	cDNA FLJ51564, highly similar to Pregnancy zone protein OS=Homo sapiens PE=2 SV=1 - [B7Z7M2_HUMAN]	3.94823e+06	2.09565e+06	11.4895	41.18	5	5	2.42066	9.56	1	1	136	14.9596	5.10986
P27482	Calmodulin-like protein 3 OS=Homo sapiens GN=CALML3 PE=1 SV=2 - [CALL3_HUMAN]	0	2.64248e+07					12.5607	40.94	5	6	149	16.88	4.42432
A2NB45	Cold agglutinin FS-1 L-chain (Fragment) OS=Homo sapiens PE=2 SV=1 - [A2NB45_HUMAN]	4.77356e+07	7.96405e+07	15.6014	32.74	2	5	13.4143	40.71	3	5	113	12.3802	8.48486
A2MYE1	A30 (Fragment) OS=Homo sapiens PE=4 SV=1 - [A2MYE1_HUMAN]	1.96903e+07	1.94963e+08	12.7657	25	2	5	60.6037	40.63	4	21	96	10.3861	8.49951
H0YN42	Annexin (Fragment) OS=Homo sapiens GN=ANXA2 PE=1 SV=1 - [H0YN42_HUMAN]	2.14931e+06	8.03231e+06	11.7018	25.78	5	5	21.4162	32.42	8	9	256	28.8068	5.78271
A0A109PSY4	MS-A1 light chain variable region (Fragment) OS=Homo sapiens PE=2 SV=1 - [A0A109PSY4_HUMAN]	5.09054e+06	1.59516e+08	12.5759	37.74	3	6	21.6574	40.57	4	9	106	11.3687	8.48486
P01781	Ig heavy chain V-III region GAL OS=Homo sapiens PE=1 SV=1 - [HV320_HUMAN]	6.84502e+06	5.89269e+06	12.6512	32.76	3	5	9.97593	26.72	3	4	116	12.7222	8.48486
G4V2I8	Anion exchange protein OS=Homo sapiens PE=2 SV=1 - [G4V2I8_HUMAN]	3.84714e+08	6.4604e+07	344.561	39.85	31	128	65.2324	13.94	11	25	911	101.683	5.21143
B4E380	Histone H3 OS=Homo sapiens PE=2 SV=1 - [B4E380_HUMAN]	3.20978e+07	9.7858e+06	20.5922	39.82	6	11	5.47866	12.39	2	4	113	12.9103	11.9272
P00915	Carbonic anhydrase 1 OS=Homo sapiens GN=CA1 PE=1 SV=2 - [CAH1_HUMAN]	8.32394e+06	1.05283e+07	11.1114	33.33	6	6	8.93084	22.99	5	5	261	28.8524	7.12256
A0A0B4J2H0	Protein IGHV1-69-2 (Fragment) OS=Homo sapiens GN=IGHV1-69-2 PE=4 SV=1 - [A0A0B4J2H0_HUMAN]	3.72911e+06	1.85561e+07	4.67729	9.4	1	2	14.681	39.32	3	5	117	12.6523	8.47021
Q9UL88	Myosin-reactive immunoglobulin heavy chain variable region (Fragment) OS=Homo sapiens PE=2 SV=1 - [Q9UL88_HUMAN]	2.11078e+06	5.47109e+07	17.1296	29.77	3	8	15.8083	38.93	4	6	131	14.1332	9.62744
A0A087WWU8	Tropomyosin alpha-3 chain OS=Homo sapiens GN=TPM3 PE=1 SV=1 - [A0A087WWU8_HUMAN]	5.38498e+07	945883	55.8302	38.77	12	21	5.33378	11.45	2	2	227	26.4044	4.77979
Q567P1	IGL@ protein OS=Homo sapiens GN=IGL@ PE=2 SV=1 - [Q567P1_HUMAN]	3.48575e+08	1.86181e+09	75.8959	38.3	7	26	95.1725	31.49	6	36	235	24.7841	7.29834
Q6IN99	IGL@ protein OS=Homo sapiens GN=IGL@ PE=2 SV=1 - [Q6IN99_HUMAN]	3.48575e+08	1.86181e+09	75.5585	38.3	8	27	99.3294	38.3	8	38	235	24.8722	6.7417
P21980	Protein-glutamine gamma-glutamyltransferase 2 OS=Homo sapiens GN=TGM2 PE=1 SV=2 - [TGM2_HUMAN]	3.017e+07	892092	58.597	36.83	18	27	5.22255	5.53	3	3	687	77.2797	5.22412
P02649	Apolipoprotein E OS=Homo sapiens GN=APOE PE=1 SV=1 - [APOE_HUMAN]	1.90222e+07	706686	32.0561	38.17	10	13	6.44965	12.93	3	3	317	36.1318	5.73193
Q0ZCF9	Immunglobulin heavy chain variable region (Fragment) OS=Homo sapiens PE=4 SV=1 - [Q0ZCF9_HUMAN]	1.80835e+07	3.11641e+06	4.6369	15.25	2	3	7.03856	32.2	3	3	118	12.9693	7.94287
P31944	Caspase-14 OS=Homo sapiens GN=CASP14 PE=1 SV=2 - [CASPE_HUMAN]	3.53695e+06	1.96647e+07	11.7158	18.18	5	5	18.8565	38.02	9	9	242	27.662	5.57959
Q96SB0	Anti-streptococcal/anti-myosin immunoglobulin lambda light chain variable region (Fragment) OS=Homo sapiens PE=2 SV=1 - [Q96SB0_HUMAN]	9.33874e+06	2.98093e+07	4.61474	22.22	2	2	7.95809	37.96	3	4	108	11.5865	6.53662
H7BYY1	Tropomyosin 1 (Alpha), isoform CRA_m OS=Homo sapiens GN=TPM1 PE=1 SV=1 - [H7BYY1_HUMAN]	4.84649e+07	0	31.6809	37.9	11	14					248	28.7296	4.81787
P04208	Ig lambda chain V-I region WAH OS=Homo sapiens PE=1 SV=1 - [LV106_HUMAN]	1.61382e+06	3.87283e+07	4.49442	22.02	2	2	5.06976	27.52	2	3	109	11.7177	6.53662
G4XID0	Rhesus blood group D antigen (Fragment) OS=Homo sapiens GN=RHD PE=4 SV=1 - [G4XID0_HUMAN]	0	3.46345e+06	1.88523	37.5	1	1	1.87674	37.5	1	1	24	2.98959	8.6167
A2JA16	Anti-mucin1 light chain variable region (Fragment) OS=Homo sapiens PE=2 SV=1 - [A2JA16_HUMAN]	6.11948e+06	2.11025e+08	6.54282	37.38	3	4	3.95637	20.56	2	2	107	11.6138	8.45557
A0A109PW65	GCT-A3 light chain variable region (Fragment) OS=Homo sapiens PE=2 SV=1 - [A0A109PW65_HUMAN]	1.96903e+07	2.12321e+08	12.7657	22.43	2	5	62.5323	37.38	4	22	107	11.6197	8.47021
A0A0X9V981	MS-A2 light chain variable region (Fragment) OS=Homo sapiens PE=2 SV=1 - [A0A0X9V981_HUMAN]	1.00966e+07	5.64559e+07	0	5.61	1	1	6.0446	37.38	3	3	107	11.4607	8.47021
A0A0X9UWJ6	MS-B1 light chain variable region (Fragment) OS=Homo sapiens PE=2 SV=1 - [A0A0X9UWJ6_HUMAN]	1.96903e+07	2.62334e+08	12.7657	22.43	2	5	62.2938	37.38	4	23	107	11.4937	7.95752
A0A120HF61	MS-E1 light chain variable region (Fragment) OS=Homo sapiens PE=2 SV=1 - [A0A120HF61_HUMAN]	5.36139e+06	1.61169e+08	3.19434	20.56	2	2	2.70261	22.43	2	2	107	11.5547	9.20264
A0A0X9UWL5	GCT-A5 light chain variable region (Fragment) OS=Homo sapiens PE=2 SV=1 - [A0A0X9UWL5_HUMAN]	5.49295e+06	5.12049e+07	10.9099	29.2	2	4	20.1648	37.17	3	7	113	12.4601	6.58057
P01611	Ig kappa chain V-I region Wes OS=Homo sapiens PE=1 SV=1 - [KV119_HUMAN]	6.56465e+06	7.30069e+07	8.08199	22.22	2	4	16.9119	37.04	3	8	108	11.6007	7.28369
Q96K68	cDNA FLJ14473 fis, clone MAMMA1001080, highly similar to Homo sapiens SNC73 protein (SNC73) mRNA OS=Homo sapiens PE=2 SV=1 - [Q96K68_HUMAN]	4.32629e+07	4.32299e+07	42.2418	34.62	12	19	30.8449	25.1	9	11	494	53.0542	6.85889
A0A068LKQ2	Ig heavy chain variable region (Fragment) OS=Homo sapiens PE=2 SV=1 - [A0A068LKQ2_HUMAN]	8.51384e+06	3.60522e+08	9.73225	19.17	2	4	48.1746	36.67	4	16	120	13.1496	9.0708
Q9HCC1	Single chain Fv (Fragment) OS=Homo sapiens PE=1 SV=1 - [Q9HCC1_HUMAN]	1.96207e+07	5.53396e+07	16.8147	36.61	3	6	18.2939	36.61	3	6	112	12.235	8.47021
P31946	14-3-3 protein beta/alpha OS=Homo sapiens GN=YWHAB PE=1 SV=3 - [1433B_HUMAN]	2.84122e+07	7.37598e+06	27.2054	36.59	8	11	1.61829	3.25	1	2	246	28.0648	4.83057
V9GYE3	Apolipoprotein A-II OS=Homo sapiens GN=APOA2 PE=1 SV=1 - [V9GYE3_HUMAN]	1.23881e+07	5.6671e+06	2.15621	36.54	2	2	2.13383	32.69	2	2	52	5.87309	6.60986
P62258	14-3-3 protein epsilon OS=Homo sapiens GN=YWHAE PE=1 SV=1 - [1433E_HUMAN]	2.08824e+07	7.37598e+06	25.3182	36.47	8	11	1.61829	3.14	1	2	255	29.1554	4.7417
B1N7B8	Cryocrystalglobulin CC1 kappa light chain variable region (Fragment) OS=Homo sapiens PE=2 SV=1 - [B1N7B8_HUMAN]	217637	2.7362e+09	9.04129	16.82	1	3	60.4098	36.45	2	20	107	11.7889	7.98682
Q05BK6	Protein TFG OS=Homo sapiens GN=TFG PE=1 SV=1 - [Q05BK6_HUMAN]	2.39092e+07	1.40575e+08	50.442	31.15	8	19	48.5869	31.42	9	18	366	40.666	6.3667
Q96KK5	Histone H2A type 1-H OS=Homo sapiens GN=HIST1H2AH PE=1 SV=3 - [H2A1H_HUMAN]	7.24806e+07	3.19208e+07	23.1845	35.94	4	10	5.0855	27.34	3	3	128	13.8978	10.8872
P19474	E3 ubiquitin-protein ligase TRIM21 OS=Homo sapiens GN=TRIM21 PE=1 SV=1 - [RO52_HUMAN]	6.84828e+06	2.18334e+08	20.7926	18.74	8	9	85.1191	35.37	15	32	475	54.1351	6.37939
Q9HCY8	Protein S100-A14 OS=Homo sapiens GN=S100A14 PE=1 SV=1 - [S10AE_HUMAN]	295862	2.42437e+06	1.80086	14.42	1	1	5.13755	35.58	3	3	104	11.6548	5.23682
A0A0F7TAV4	IGHV5-51 protein (Fragment) OS=Homo sapiens GN=IGHV5-51 PE=4 SV=1 - [A0A0F7TAV4_HUMAN]	6.21416e+06	8.81125e+07	7.24005	35.45	3	3	13.2969	35.45	3	6	110	12.1418	8.38232
Q04695	Keratin, type I cytoskeletal 17 OS=Homo sapiens GN=KRT17 PE=1 SV=2 - [K1C17_HUMAN]	9.57644e+07	8.0109e+08	31.8161	25	11	16	73.2119	33.8	15	35	432	48.076	5.021
P04908	Histone H2A type 1-B/E OS=Homo sapiens GN=HIST1H2AB PE=1 SV=2 - [H2A1B_HUMAN]	7.0741e+07	3.19208e+07	23.8969	35.38	4	10	5.0855	26.92	3	3	130	14.127	11.0483
J3KS93	Eukaryotic initiation factor 4A-I (Fragment) OS=Homo sapiens GN=EIF4A1 PE=1 SV=1 - [J3KS93_HUMAN]	192140	0	4.97085	35.29	2	2					85	9.3477	4.42432
Q7Z2U7	Uncharacterized protein OS=Homo sapiens PE=2 SV=1 - [Q7Z2U7_HUMAN]	3.47286e+08	1.86181e+09	76.1929	35.04	6	26	99.9248	35.04	6	37	234	24.9993	6.37939
K7EK54	Hexosaminidase D (Fragment) OS=Homo sapiens GN=HEXDC PE=4 SV=1 - [K7EK54_HUMAN]	0	0					2.64037	35	1	1	80	8.5162	11.2681
Q5FWF9	IGL@ protein OS=Homo sapiens GN=IGL@ PE=1 SV=1 - [Q5FWF9_HUMAN]	3.43601e+08	1.27163e+09	67.7835	31.47	6	24	87.7564	28.88	6	33	232	24.7792	5.59229
P08311	Cathepsin G OS=Homo sapiens GN=CTSG PE=1 SV=2 - [CATG_HUMAN]	4.4085e+06	0	20.6366	34.9	7	9					255	28.8191	11.1948
Q9UL86	Myosin-reactive immunoglobulin kappa chain variable region (Fragment) OS=Homo sapiens PE=2 SV=1 - [Q9UL86_HUMAN]	0	7.86619e+08	2.96135	20.18	1	1	44.6802	34.86	3	13	109	11.921	7.95752
Q0PHS2	Glucose-6-phosphate dehydrogenase (Fragment) OS=Homo sapiens GN=G6PD PE=4 SV=1 - [Q0PHS2_HUMAN]	0	370176					2.71498	34.69	1	1	49	5.74608	9.87646
P11021	78 kDa glucose-regulated protein OS=Homo sapiens GN=HSPA5 PE=1 SV=2 - [GRP78_HUMAN]	3.4321e+07	6.31252e+07	66.1973	27.06	15	27	58.2735	30.43	16	23	654	72.2884	5.16064
Q8NCL6	cDNA FLJ90170 fis, clone MAMMA1000370, highly similar to Ig alpha-1 chain C region OS=Homo sapiens PE=2 SV=1 - [Q8NCL6_HUMAN]	4.0561e+07	4.32299e+07	40.012	34.28	12	18	27.3593	22.52	8	10	493	53.1903	6.52197
P01714	Ig lambda chain V-III region SH OS=Homo sapiens PE=1 SV=1 - [LV301_HUMAN]	1.69199e+07	3.91726e+07	10.8524	34.26	3	4	10.1552	34.26	3	4	108	11.3856	6.52197
A0A087WWV8	Protein IGKV1-12 OS=Homo sapiens GN=IGKV1-12 PE=1 SV=2 - [A0A087WWV8_HUMAN]	5.31209e+07	1.30462e+09	106.669	30.81	5	37	226.018	34.05	7	72	185	20.055	8.06006
J3KRG2	Gasdermin-A (Fragment) OS=Homo sapiens GN=GSDMA PE=1 SV=7 - [J3KRG2_HUMAN]	1.78695e+06	5.04475e+06	10.0035	28.93	4	4	3.93432	10.69	2	2	159	17.8812	6.02393
P02671	Fibrinogen alpha chain OS=Homo sapiens GN=FGA PE=1 SV=2 - [FIBA_HUMAN]	3.65416e+08	3.77631e+07	191.936	33.72	25	73	13.0911	8.89	7	7	866	94.9144	6.01123
P05109	Protein S100-A8 OS=Homo sapiens GN=S100A8 PE=1 SV=1 - [S10A8_HUMAN]	1.0991e+07	9.81953e+07	7.20386	32.26	3	4	15.7131	33.33	4	8	93	10.8276	7.03467
S6BAN6	IgG L chain OS=Homo sapiens PE=2 SV=1 - [S6BAN6_HUMAN]	4.49353e+07	8.87614e+08	65.4436	33.33	6	23	94.788	33.33	7	36	216	22.9053	8.30908
P63104	14-3-3 protein zeta/delta OS=Homo sapiens GN=YWHAZ PE=1 SV=1 - [1433Z_HUMAN]	5.99142e+06	3.15607e+06	17.7342	33.06	7	8	8.41492	21.22	4	5	245	27.7277	4.79248
B7Z6P1	cDNA FLJ53662, highly similar to Actin, alpha skeletal muscle OS=Homo sapiens PE=2 SV=1 - [B7Z6P1_HUMAN]	1.04586e+09	5.14911e+07	91.5529	32.94	11	44	16.2116	16.33	6	9	343	38.5541	5.37646
A0A0U1RRF4	Protein IGKV1-8 OS=Homo sapiens GN=IGKV1-8 PE=4 SV=1 - [A0A0U1RRF4_HUMAN]	5.31209e+07	1.27138e+09	102.175	22.4	4	35	223.744	32.79	6	72	183	19.9541	8.54346
K7EJH2	Tripartite motif-containing protein 16 (Fragment) OS=Homo sapiens GN=TRIM16 PE=4 SV=1 - [K7EJH2_HUMAN]	0	0	1.80986	32.73	1	1					55	6.27599	8.54346
P02766	Transthyretin OS=Homo sapiens GN=TTR PE=1 SV=1 - [TTHY_HUMAN]	0	2.28812e+06					15.2063	32.65	3	6	147	15.877	5.75732
A2J1M8	Rheumatoid factor RF-IP12 (Fragment) OS=Homo sapiens PE=2 SV=1 - [A2J1M8_HUMAN]	2.77543e+07	1.28788e+07	2.47749	21.05	2	2	5.24051	25.26	2	2	95	10.6781	7.98682
S6B294	IgG L chain OS=Homo sapiens PE=2 SV=1 - [S6B294_HUMAN]	5.31209e+07	1.27138e+09	104.803	30.81	5	36	221.51	32.43	6	71	185	20.0972	8.71924
P10599	Thioredoxin OS=Homo sapiens GN=TXN PE=1 SV=3 - [THIO_HUMAN]	4.13603e+06	5.28559e+07	4.7865	20.95	2	2	6.87248	32.38	3	3	105	11.7297	4.91943
H3BMN2	Secretory carrier-associated membrane protein 2 (Fragment) OS=Homo sapiens GN=SCAMP2 PE=4 SV=1 - [H3BMN2_HUMAN]	0	0	0	32.26	1	1					93	10.8475	8.19189
S6BGF9	IgG L chain OS=Homo sapiens PE=2 SV=1 - [S6BGF9_HUMAN]	4.99099e+07	8.87614e+08	61.0489	27.7	5	21	83.1605	31.92	6	31	213	22.7283	8.00146
P61626	Lysozyme C OS=Homo sapiens GN=LYZ PE=1 SV=1 - [LYSC_HUMAN]	1.16224e+06	4.33952e+07	3.55268	27.03	2	2	7.66514	31.76	3	4	148	16.5263	9.15869
B1N7B6	Cryocrystalglobulin CC1 heavy chain variable region (Fragment) OS=Homo sapiens PE=2 SV=1 - [B1N7B6_HUMAN]	1.22304e+07	1.19944e+07	5.49378	22.5	2	2	10.2309	31.67	3	4	120	13.1844	8.48486
A0A0B4J1X5	Protein IGHV3-74 (Fragment) OS=Homo sapiens GN=IGHV3-74 PE=1 SV=1 - [A0A0B4J1X5_HUMAN]	1.39887e+07	4.45216e+07	12.3261	31.62	3	4	15.7098	31.62	3	7	117	12.8314	8.66064
P12273	Prolactin-inducible protein OS=Homo sapiens GN=PIP PE=1 SV=1 - [PIP_HUMAN]	3.6981e+06	1.22539e+07	7.14274	31.51	4	4	6.59457	26.03	3	3	146	16.5618	8.04541
P01719	Ig lambda chain V-V region DEL OS=Homo sapiens PE=1 SV=1 - [LV501_HUMAN]	231857	593042	4.34539	31.48	2	2	3.05275	14.81	1	2	108	11.3356	5.36377
P27348	14-3-3 protein theta OS=Homo sapiens GN=YWHAQ PE=1 SV=1 - [1433T_HUMAN]	1.22891e+07	3.76372e+06	13.724	31.43	6	7	3.60797	8.98	2	3	245	27.7468	4.77979
A0A087WYF5	Salivary acidic proline-rich phosphoprotein 1/2 (Fragment) OS=Homo sapiens GN=PRH1 PE=4 SV=1 - [A0A087WYF5_HUMAN]	4.13926e+06	0	10.7847	31.43	1	3	19.8006	31.43	1	5	140	13.9928	11.4585
P0DMV9	Heat shock 70 kDa protein 1B OS=Homo sapiens GN=HSPA1B PE=1 SV=1 - [HS71B_HUMAN]	3.27009e+07	1.1193e+08	57.7688	29.64	14	23	48.9356	22.46	12	21	641	70.009	5.65576
S6BGE0	IgG H chain OS=Homo sapiens PE=2 SV=1 - [S6BGE0_HUMAN]	1.30029e+09	1.28937e+10	138.848	29	6	45	350.291	30	8	116	300	32.1611	7.85498
A2NZ55	Variable immnoglobulin anti-estradiol heavy chain (Fragment) OS=Homo sapiens PE=2 SV=1 - [A2NZ55_HUMAN]	779078	6.83642e+07	7.43262	31.3	3	4	8.83031	16.79	2	5	131	13.9127	8.79248
E9PCY7	Heterogeneous nuclear ribonucleoprotein H OS=Homo sapiens GN=HNRNPH1 PE=1 SV=1 - [E9PCY7_HUMAN]	2.8946e+06	2.05078e+07	17.6795	20.98	7	9	26.2518	28.21	9	12	429	47.0574	6.34131
P01036	Cystatin-S OS=Homo sapiens GN=CST4 PE=1 SV=3 - [CYTS_HUMAN]	1.34987e+06	0	10.5984	31.21	3	4					141	16.204	5.021
B4DHC4	cDNA FLJ51843, highly similar to 14-3-3 protein gamma OS=Homo sapiens PE=2 SV=1 - [B4DHC4_HUMAN]	1.56571e+07	5.14438e+06	18.808	31.11	6	9	4.26353	9.78	2	3	225	25.6406	4.91943
Q5NV90	V2-17 protein (Fragment) OS=Homo sapiens GN=V2-17 PE=1 SV=1 - [Q5NV90_HUMAN]	4.73034e+06	5.72627e+07	9.74947	30.93	2	4	6.37877	19.59	1	2	97	10.3989	4.58936
A2J1N5	Rheumatoid factor RF-ET6 (Fragment) OS=Homo sapiens PE=2 SV=1 - [A2J1N5_HUMAN]	3.42632e+07	3.56125e+07	6.51746	19.15	2	3	8.95518	23.4	2	3	94	10.4432	9.12939
A0A0K0K1J6	Epididymis secretory protein Li 96 (Fragment) OS=Homo sapiens GN=HEL-S-96 PE=2 SV=1 - [A0A0K0K1J6_HUMAN]	0	3.14692e+06					7.04927	30.71	3	3	140	15.954	8.68994
P01613	Ig kappa chain V-I region Ni OS=Homo sapiens PE=1 SV=1 - [KV121_HUMAN]	5.8555e+06	9.82942e+07	13.064	30.36	2	5	14.9473	30.36	2	5	112	12.238	5.36377
P35754	Glutaredoxin-1 OS=Homo sapiens GN=GLRX PE=1 SV=2 - [GLRX1_HUMAN]	0	5.5736e+06					4.33793	30.19	2	2	106	11.7682	8.08936
P19105	Myosin regulatory light chain 12A OS=Homo sapiens GN=MYL12A PE=1 SV=2 - [ML12A_HUMAN]	1.13077e+07	1.55246e+06	14.7282	29.82	5	6	2.32476	5.85	1	1	171	19.7815	4.80518
P06312	Ig kappa chain V-IV region (Fragment) OS=Homo sapiens GN=IGKV4-1 PE=4 SV=1 - [KV401_HUMAN]	5.68891e+06	3.16801e+07	6.72258	22.31	2	3	9.16111	29.75	3	4	121	13.3716	5.24951
P80748	Ig lambda chain V-III region LOI OS=Homo sapiens PE=1 SV=1 - [LV302_HUMAN]	3.24277e+07	6.90819e+07	10.595	29.73	3	4	8.58081	29.73	3	4	111	11.9278	5.08447
G3V2X4	Zinc finger CCCH domain-containing protein 14 OS=Homo sapiens GN=ZC3H14 PE=1 SV=1 - [G3V2X4_HUMAN]	0	0	2.30442	29.69	1	1					64	7.27573	5.0083
A8K872	cDNA FLJ77849, highly similar to Homo sapiens keratin, hair, basic, 6 (monilethrix) (KRTHB6), mRNA OS=Homo sapiens PE=2 SV=1 - [A8K872_HUMAN]	1.30743e+06	9.83559e+06	13.0104	11.73	4	5	30.9729	26.54	9	12	486	53.4383	5.5542
Q9UGL9	Cysteine-rich C-terminal protein 1 OS=Homo sapiens GN=CRCT1 PE=1 SV=1 - [CRCT1_HUMAN]	0	247418					3.37246	29.29	1	1	99	9.72898	8.66064
A0A0C4DGN4	Uncharacterized protein OS=Homo sapiens GN=ZG16B PE=1 SV=1 - [A0A0C4DGN4_HUMAN]	530599	4.33972e+06	5.74473	29.21	4	4	2.87065	11.8	1	1	178	19.588	5.94775
Q5TA76	Late cornified envelope protein 3A OS=Homo sapiens GN=LCE3A PE=2 SV=1 - [LCE3A_HUMAN]	0	0					1.64579	29.21	1	1	89	9.13976	8.36768
P09228	Cystatin-SA OS=Homo sapiens GN=CST2 PE=1 SV=1 - [CYTT_HUMAN]	2.19312e+06	0	7.94252	29.08	3	3					141	16.4342	4.93213
F8W1R7	Myosin light polypeptide 6 OS=Homo sapiens GN=MYL6 PE=1 SV=1 - [F8W1R7_HUMAN]	6.63113e+06	0	4.56998	20	3	3	1.7887	8.97	1	1	145	16.2798	4.65283
F8W1K8	60S acidic ribosomal protein P0 OS=Homo sapiens GN=RPLP0 PE=1 SV=1 - [F8W1K8_HUMAN]	469296	0	2.69879	28.97	1	1					107	11.0506	4.75439
A2NB44	Cold agglutinin FS-2 H-chain (Fragment) OS=Homo sapiens GN=IGH@ PE=2 SV=1 - [A2NB44_HUMAN]	9.21797e+06	4.71719e+08	10.0651	27.19	3	4	36.5702	28.95	4	14	114	12.7532	7.10791
A0N5G3	Rheumatoid factor G9 light chain (Fragment) OS=Homo sapiens GN=V<lambda>3 PE=2 SV=1 - [A0N5G3_HUMAN]	1.21923e+07	11720174	9.8671	28.93	3	5	10.9989	19.83	2	5	121	12.8893	6.52197
L8E7F9	Alternative protein SUPT6H OS=Homo sapiens GN=SUPT6H PE=4 SV=1 - [L8E7F9_HUMAN]	107753	0	2.14333	28.85	1	1					52	5.94891	11.4438
P01024	Complement C3 OS=Homo sapiens GN=C3 PE=1 SV=2 - [CO3_HUMAN]	1.26029e+07	2.31391e+07	79.0655	22.19	29	33	69.6751	18.94	23	28	1663	187.03	6.40479
Q0EFA5	S protein OS=Homo sapiens GN=S PE=4 SV=1 - [Q0EFA5_HUMAN]	125310	4.50777e+07	4.04583	5.27	2	2	23.3977	28.71	6	8	512	49.8655	8.1333
Q15323	Keratin, type I cuticular Ha1 OS=Homo sapiens GN=KRT31 PE=1 SV=3 - [K1H1_HUMAN]	6.18761e+07	3.93441e+08	23.4192	20.67	9	11	37.0119	19.95	9	17	416	47.2071	4.88135
Q569I7	Uncharacterized protein OS=Homo sapiens PE=2 SV=1 - [Q569I7_HUMAN]	7.4633e+07	1.21908e+09	102.175	18.52	3	34	221.785	28.57	5	70	189	20.6554	5.2749
I3L0J7	Carbonic anhydrase-related protein 10 (Fragment) OS=Homo sapiens GN=CA10 PE=1 SV=1 - [I3L0J7_HUMAN]	0	0					2.03789	28.57	1	1	56	6.27206	5.99854
C0JYY2	Apolipoprotein B (Including Ag(X) antigen) OS=Homo sapiens GN=APOB PE=4 SV=1 - [C0JYY2_HUMAN]	3.52457e+07	4.40648e+06	269.192	27	100	123	41.0541	5.68	21	21	4563	515.236	7.04932
Q6GMW4	IGL@ protein OS=Homo sapiens GN=IGL@ PE=2 SV=1 - [Q6GMW4_HUMAN]	3.38038e+08	1.77866e+09	57.8542	28.33	5	20	81.5924	28.33	5	30	233	24.8393	6.7417
Q6MZX7	Putative uncharacterized protein DKFZp686M24218 OS=Homo sapiens GN=DKFZp686M24218 PE=2 SV=1 - [Q6MZX7_HUMAN]	4.95612e+07	6.79518e+09	64.2088	20.17	6	22	105.258	22.48	8	48	476	52.3871	7.76709
Q9H4G4	Golgi-associated plant pathogenesis-related protein 1 OS=Homo sapiens GN=GLIPR2 PE=1 SV=3 - [GAPR1_HUMAN]	3.3371e+06	5.91655e+06	12.7891	27.92	3	5	8.74644	16.88	2	3	154	17.2075	9.40771
D3GKD8	A-gamma globin Osilo variant OS=Homo sapiens GN=HBG1 PE=3 SV=1 - [D3GKD8_HUMAN]	0	2.58331e+08	9.7743	6.8	1	4	12.0502	27.89	3	6	147	16.1603	7.1958
Q6MZG5	Putative uncharacterized protein DKFZp686D06190 OS=Homo sapiens GN=DKFZp686D06190 PE=2 SV=1 - [Q6MZG5_HUMAN]	0	2.52511e+06					6.06573	27.87	2	2	122	14.0261	8.11865
P01609	Ig kappa chain V-I region Scw OS=Homo sapiens PE=1 SV=1 - [KV117_HUMAN]	1.50462e+07	2.05408e+08	14.7886	27.78	2	5	54.5001	27.78	2	18	108	11.7568	5.99854
A0A087WUS2	Protein IGKV3D-11 OS=Homo sapiens GN=IGKV3D-11 PE=4 SV=1 - [A0A087WUS2_HUMAN]	902965	3.40199e+09	10.3807	27.78	2	4	50.098	27.78	2	20	108	11.795	5.24951
A0N5G4	Rheumatoid factor G9 heavy chain (Fragment) OS=Homo sapiens GN=VH4 PE=2 SV=1 - [A0N5G4_HUMAN]	9.21797e+06	4.71719e+08	6.63684	12.61	2	3	29.5533	27.73	4	12	119	12.7933	8.79248
Q6PJN9	AGPAT4 protein (Fragment) OS=Homo sapiens GN=AGPAT4 PE=2 SV=1 - [Q6PJN9_HUMAN]	0	983314					2.68867	27.4	1	1	73	8.25128	8.6167
S6BAR0	IgG L chain OS=Homo sapiens PE=2 SV=1 - [S6BAR0_HUMAN]	4.49353e+07	8.87614e+08	59.4063	27.31	5	21	82.8456	27.31	5	30	216	23.1073	7.69385
P30041	Peroxiredoxin-6 OS=Homo sapiens GN=PRDX6 PE=1 SV=3 - [PRDX6_HUMAN]	6.42705e+06	6.42357e+06	12.5569	27.23	6	6	6.62549	15.18	3	3	224	25.0192	6.37939
Q9BRL5	CALM3 protein OS=Homo sapiens PE=1 SV=1 - [Q9BRL5_HUMAN]	0	5.93229e+06					11.4057	27.21	4	5	147	16.4959	4.4624
Q16378	Proline-rich protein 4 OS=Homo sapiens GN=PRR4 PE=1 SV=3 - [PROL4_HUMAN]	0	2.31518e+06	2.46939	11.19	1	1	7.6665	26.87	3	4	134	15.0876	7.06396
B3KSL2	cDNA FLJ36533 fis, clone TRACH2004428, highly similar to Lactotransferrin (EC 3.4.21.-) (Fragment) OS=Homo sapiens PE=2 SV=1 - [B3KSL2_HUMAN]	9.04255e+06	1.68667e+06	26.4258	19.51	10	11	9.62664	13.2	6	6	697	76.704	8.01611
P61204	ADP-ribosylation factor 3 OS=Homo sapiens GN=ARF3 PE=1 SV=2 - [ARF3_HUMAN]	560405	0	10.3056	26.52	4	4					181	20.5877	7.43018
P02787	Serotransferrin OS=Homo sapiens GN=TF PE=1 SV=3 - [TRFE_HUMAN]	3.01481e+06	1.99365e+07	21.7397	16.48	9	9	47.9896	26.5	16	20	698	77.0136	7.12256
A0A075B6R2	Protein IGHV4-4 (Fragment) OS=Homo sapiens GN=IGHV4-4 PE=4 SV=2 - [A0A075B6R2_HUMAN]	2.85121e+06	1.22213e+09	13.9268	19.66	2	5	56.9946	26.5	3	18	117	12.8396	9.59814
A0A0C4DH31	Protein IGHV1-18 (Fragment) OS=Homo sapiens GN=IGHV1-18 PE=1 SV=1 - [A0A0C4DH31_HUMAN]	9.90862e+06	3.01137e+08	6.30226	9.4	1	2	42.0267	26.5	3	16	117	12.8122	8.83643
Q0IIN1	Keratin 77 OS=Homo sapiens GN=KRT77 PE=1 SV=1 - [Q0IIN1_HUMAN]	1.59808e+08	6.74402e+08	30.8691	11.25	8	18	52.2228	24.91	14	26	578	61.7644	5.84619
A0A0X9V9D6	IBM-B2 light chain variable region (Fragment) OS=Homo sapiens PE=2 SV=1 - [A0A0X9V9D6_HUMAN]	109987	3.35515e+08	3.05197	19.81	1	1	4.02311	6.6	1	2	106	11.3766	6.50732
P01763	Ig heavy chain V-III region WEA OS=Homo sapiens PE=1 SV=1 - [HV302_HUMAN]	1.6898e+07	3.85536e+07	14.6331	26.32	2	5	12.3587	26.32	2	4	114	12.2485	8.49951
P01767	Ig heavy chain V-III region BUT OS=Homo sapiens PE=1 SV=1 - [HV306_HUMAN]	1.47708e+07	5.60203e+08	17.9999	26.09	2	6	42.0954	26.09	2	12	115	12.3712	9.24658
A0A068LKQ8	Ig heavy chain variable region (Fragment) OS=Homo sapiens PE=2 SV=1 - [A0A068LKQ8_HUMAN]	1.40788e+06	2.71254e+07	5.4184	9.57	1	2	5.46505	26.09	2	2	115	12.4409	4.84326
A0A0B4J1T9	Protein IGKV3-15 (Fragment) OS=Homo sapiens GN=IGKV3-15 PE=4 SV=1 - [A0A0B4J1T9_HUMAN]	3457636	5.76756e+08	7.02616	26.09	2	4	24.95	26.09	2	10	115	12.4882	5.18604
A0A024R1X8	Junction plakoglobin, isoform CRA_a OS=Homo sapiens GN=JUP PE=4 SV=1 - [A0A024R1X8_HUMAN]	2.00741e+06	5.80842e+06	17.0967	12.48	7	7	28.9397	19.87	12	12	745	81.6748	6.13818
P20160	Azurocidin OS=Homo sapiens GN=AZU1 PE=1 SV=3 - [CAP7_HUMAN]	2.97124e+06	0	15.8501	25.9	4	6					251	26.8687	9.49561
A0A0S2Z519	HCLS1 associated protein X-1 isoform 5 OS=Homo sapiens GN=HAX1 PE=2 SV=1 - [A0A0S2Z519_HUMAN]	0	0	2.08735	25.81	1	1					62	7.24382	11.5464
A0A0A0MSI0	Peroxiredoxin-1 (Fragment) OS=Homo sapiens GN=PRDX1 PE=1 SV=1 - [A0A0A0MSI0_HUMAN]	4.51516e+07	6.57473e+07	8.16906	21.64	4	4	5.52736	21.05	4	4	171	18.9637	6.91748
P31942	Heterogeneous nuclear ribonucleoprotein H3 OS=Homo sapiens GN=HNRNPH3 PE=1 SV=2 - [HNRH3_HUMAN]	3.18399e+07	1.05732e+08	23.3734	25.72	7	10	21.5016	25.72	7	10	346	36.9031	6.87354
P01037	Cystatin-SN OS=Homo sapiens GN=CST1 PE=1 SV=3 - [CYTN_HUMAN]	1.18783e+06	0	5.76497	25.53	2	2					141	16.3773	7.21045
Q6UWP8	Suprabasin OS=Homo sapiens GN=SBSN PE=1 SV=2 - [SBSN_HUMAN]	1.02052e+06	1.47313e+07	13.4328	18.31	3	4	31.0794	25.42	6	10	590	60.5046	7.00537
A0A125U0U7	MS-C1 heavy chain variable region (Fragment) OS=Homo sapiens PE=2 SV=1 - [A0A125U0U7_HUMAN]	1.85243e+07	8.623e+06	6.4906	13.56	1	2	9.7458	25.42	3	3	118	13.0884	6.07471
H3BM19	Multiple PDZ domain protein (Fragment) OS=Homo sapiens GN=MPDZ PE=4 SV=1 - [H3BM19_HUMAN]	0	0	2.74822	25.32	1	1					79	8.28399	4.50049
Q562Z4	Actin-like protein (Fragment) OS=Homo sapiens GN=ACT PE=3 SV=1 - [Q562Z4_HUMAN]	1.18895e+09	7.26917e+07	23.33	25.24	2	8	6.17323	17.48	1	2	103	11.548	7.57666
A0A068LKQ5	Ig heavy chain variable region (Fragment) OS=Homo sapiens PE=2 SV=1 - [A0A068LKQ5_HUMAN]	2.21128e+06	1.22526e+09	12.3254	13.01	1	4	56.9455	25.2	3	19	123	13.6256	8.68994
B7Z5Q2	cDNA FLJ58075, highly similar to Ceruloplasmin (EC 1.16.3.1) OS=Homo sapiens PE=2 SV=1 - [B7Z5Q2_HUMAN]	1.42734e+07	2.24115e+06	57.0755	23.78	16	20	9.24135	5.39	4	4	946	108.753	5.77002
H7C526	Complement factor B (Fragment) OS=Homo sapiens GN=CFB PE=4 SV=1 - [H7C526_HUMAN]	0	590278					2.08226	25	1	1	68	7.44563	9.61279
P01624	Ig kappa chain V-III region POM OS=Homo sapiens PE=1 SV=1 - [KV306_HUMAN]	0	5.38968e+08	4.08345	8.26	1	3	17.1961	24.77	2	8	109	11.9149	8.93896
Q9UL85	Myosin-reactive immunoglobulin kappa chain variable region (Fragment) OS=Homo sapiens PE=2 SV=1 - [Q9UL85_HUMAN]	4.6045e+06	6.05316e+08	10.3541	24.77	2	5	31.1612	24.77	2	12	109	11.7539	8.51416
P31151	Protein S100-A7 OS=Homo sapiens GN=S100A7 PE=1 SV=4 - [S10A7_HUMAN]	0	5.21412e+08					31.4061	24.75	5	12	101	11.4636	6.771
Q53GA7	Tubulin alpha 6 variant (Fragment) OS=Homo sapiens PE=2 SV=1 - [Q53GA7_HUMAN]	5.63447e+06	791083	23.8482	24.72	8	11	7.61978	9.8	3	3	449	49.7914	5.13525
Q8N1N4	Keratin, type II cytoskeletal 78 OS=Homo sapiens GN=KRT78 PE=2 SV=2 - [K2C78_HUMAN]	2.05515e+06	9.07525e+07	12.8962	13.65	7	8	28.6144	19.42	9	11	520	56.8305	6.02393
P04406	Glyceraldehyde-3-phosphate dehydrogenase OS=Homo sapiens GN=GAPDH PE=1 SV=3 - [G3P_HUMAN]	1.62496e+07	4.54766e+07	15.2455	22.09	5	6	14.0862	15.22	4	5	335	36.0304	8.45557
P08708	40S ribosomal protein S17 OS=Homo sapiens GN=RPS17 PE=1 SV=2 - [RS17_HUMAN]	2.92029e+06	1.77735e+06	2.20658	8.15	1	1	2.46537	16.3	1	1	135	15.5404	9.84717
P68371	Tubulin beta-4B chain OS=Homo sapiens GN=TUBB4B PE=1 SV=1 - [TBB4B_HUMAN]	3.73973e+06	1.37893e+06	20.6671	20.9	7	9	2.21833	3.37	1	1	445	49.799	4.89404
P01011	Alpha-1-antichymotrypsin OS=Homo sapiens GN=SERPINA3 PE=1 SV=2 - [AACT_HUMAN]	8.63301e+06	3.93678e+06	17.5234	17.26	7	7	7.71922	10.87	4	4	423	47.6205	5.51611
P01608	Ig kappa chain V-I region Roy OS=Homo sapiens PE=1 SV=1 - [KV116_HUMAN]	1.584e+07	3.36475e+08	14.4322	24.07	2	5	55.4885	24.07	2	19	108	11.7748	5.36377
Q0ZCJ1	Immunglobulin heavy chain variable region (Fragment) OS=Homo sapiens PE=4 SV=1 - [Q0ZCJ1_HUMAN]	2.09676e+07	3.35092e+07	5.03494	23.97	3	3	8.14787	18.18	2	5	121	13.3765	8.42627
S6C4Q9	IgG L chain OS=Homo sapiens PE=2 SV=1 - [S6C4Q9_HUMAN]	3.09927e+07	2.36438e+08	52.4447	20.28	4	19	73.4035	23.96	5	27	217	22.8433	6.75635
Q45KI0	Trypsin I (Fragment) OS=Homo sapiens GN=PRSS1 PE=4 SV=1 - [Q45KI0_HUMAN]	6579621	0	6.97479	23.81	1	2					84	9.16193	9.99365
A0A125U0V1	MS-F1 heavy chain variable region (Fragment) OS=Homo sapiens PE=2 SV=1 - [A0A125U0V1_HUMAN]	0	3.31429e+07	4.86372	23.81	2	2	8.88236	23.81	2	5	126	13.5004	8.1626
Q86SG5	Protein S100-A7A OS=Homo sapiens GN=S100A7A PE=1 SV=3 - [S1A7A_HUMAN]	0	2.95288e+08					15.5898	23.76	3	5	101	11.2975	7.44482
Q8WWY7	WAP four-disulfide core domain protein 12 OS=Homo sapiens GN=WFDC12 PE=2 SV=1 - [WFD12_HUMAN]	0	6.98087e+06					4.97344	23.42	2	2	111	12.0418	5.50342
P29508	Serpin B3 OS=Homo sapiens GN=SERPINB3 PE=1 SV=2 - [SPB3_HUMAN]	521960	1.6033e+07	5.81214	9.23	2	2	12.5073	18.97	7	7	390	44.5365	6.81494
Q5K634	SCCA2/SCCA1 fusion protein isoform 1 OS=Homo sapiens PE=2 SV=1 - [Q5K634_HUMAN]	521960	1.16849e+07	2.64573	4.36	1	1	12.2033	18.97	7	7	390	44.6205	6.39209
A0A075B6H7	Protein IGKV3-7 (Fragment) OS=Homo sapiens GN=IGKV3-7 PE=4 SV=1 - [A0A075B6H7_HUMAN]	3.23729e+06	5.37528e+08	10.0399	23.28	2	5	17.4162	23.28	2	8	116	12.7754	5.24951
A0A0M3KKW6	Fab Hu 15C1 Heavy chain OS=Homo sapiens PE=1 SV=1 - [A0A0M3KKW6_HUMAN]	9.24425e+08	7.53162e+09	35.5269	18.67	3	15	92.0045	23.11	5	40	225	24.059	8.85107
B3KRK8	cDNA FLJ34494 fis, clone HLUNG2005030, highly similar to VIMENTIN OS=Homo sapiens PE=2 SV=1 - [B3KRK8_HUMAN]	1.26115e+06	8.16539e+06	8.30271	10.57	4	4	14.2976	17.2	6	6	407	46.9477	4.99561
P81605	Dermcidin OS=Homo sapiens GN=DCD PE=1 SV=2 - [DCD_HUMAN]	3.29421e+07	3.87928e+07	5.2752	20	2	2	8.01718	22.73	3	3	110	11.2768	6.53662
B4DE59	cDNA FLJ60424, highly similar to Junction plakoglobin OS=Homo sapiens PE=2 SV=1 - [B4DE59_HUMAN]	6.18019e+07	4.77206e+08	20.1252	14.92	8	10	44.9392	17.94	10	22	563	62.5769	5.17334
A0A0G2JM53	Immunoglobulin alpha Fc receptor OS=Homo sapiens GN=FCAR PE=4 SV=1 - [A0A0G2JM53_HUMAN]	0	0	3.64739	22.54	1	1					142	15.6538	7.66455
A0A068LRW4	Ig heavy chain variable region (Fragment) OS=Homo sapiens PE=2 SV=1 - [A0A068LRW4_HUMAN]	965304	3.12098e+07	7.29496	20.83	2	4	21.6371	22.5	3	10	120	13.0504	7.92822
H7C353	CTD small phosphatase-like protein (Fragment) OS=Homo sapiens GN=CTDSPL PE=1 SV=1 - [H7C353_HUMAN]	0	0					3.27011	22.33	1	1	103	12.0227	5.40186
A2NV54	Precursor (AA -19 to 108) (Fragment) OS=Homo sapiens PE=2 SV=1 - [A2NV54_HUMAN]	1.69638e+06	8.4527e+06	4.54977	22.31	3	3	8.20316	22.31	3	4	130	13.5558	8.17725
P04430	Ig kappa chain V-I region BAN OS=Homo sapiens PE=1 SV=1 - [KV122_HUMAN]	7.15136e+06	8.57934e+07	3.44995	22.22	2	2	8.98172	22.22	2	4	108	11.8328	8.44092
A0A109PS45	MS-D1 heavy chain variable region (Fragment) OS=Homo sapiens PE=2 SV=1 - [A0A109PS45_HUMAN]	0	4.67537e+06					5.15364	22.13	2	2	122	13.3445	7.95752
A2IPI6	HRV Fab 027-VL (Fragment) OS=Homo sapiens PE=2 SV=1 - [A2IPI6_HUMAN]	5.24134e+06	2.11025e+08	2.19514	22.12	2	2	5.24589	19.47	2	3	113	12.3752	9.40771
E7EUB6	Uncharacterized protein OS=Homo sapiens PE=4 SV=2 - [E7EUB6_HUMAN]	0	0	2.50723	22.09	1	1					86	9.63837	6.94678
H3BPP6	IST1 homolog (Fragment) OS=Homo sapiens GN=IST1 PE=1 SV=1 - [H3BPP6_HUMAN]	0	0	2.68805	22.03	1	1					59	6.85397	10.4771
P01612	Ig kappa chain V-I region Mev OS=Homo sapiens PE=1 SV=1 - [KV120_HUMAN]	0	4.97921e+07					20.5814	22.02	2	7	109	11.8628	6.56592
O95973	VH4 heavy chain variable region (Fragment) OS=Homo sapiens GN=IGM PE=2 SV=1 - [O95973_HUMAN]	8.15353e+06	1.64404e+09	16.2303	20.67	3	7	71.5134	22	5	25	150	16.3051	8.47021
P01023	Alpha-2-macroglobulin OS=Homo sapiens GN=A2M PE=1 SV=3 - [A2MG_HUMAN]	1.72489e+07	4.95472e+06	46.3748	17.37	18	21	29.804	11.67	13	14	1474	163.188	6.45557
Q02413	Desmoglein-1 OS=Homo sapiens GN=DSG1 PE=1 SV=2 - [DSG1_HUMAN]	8.03658e+06	2.93282e+07	32.0201	16.97	14	15	41.0748	18.3	15	17	1049	113.676	5.03369
B7ZAF0	cDNA, FLJ79164, highly similar to Tubulin beta-7 chain OS=Homo sapiens PE=2 SV=1 - [B7ZAF0_HUMAN]	3.18908e+06	0	19.787	21.93	7	9					415	46.5365	4.93213
A0A0D9SFB3	ATP-dependent RNA helicase DDX3X OS=Homo sapiens GN=DDX3X PE=1 SV=1 - [A0A0D9SFB3_HUMAN]	2.40766e+06	5.4089e+06	6.35056	4.84	3	3	25.4972	21.88	13	13	640	70.7961	7.35693
Q8IZD8	Anti-thyroglobulin light chain variable region (Fragment) OS=Homo sapiens PE=2 SV=1 - [Q8IZD8_HUMAN]	3.01334e+06	5.22621e+06	1.91422	21.78	2	2	1.9588	21.78	2	2	101	10.3681	5.90967
P31947	14-3-3 protein sigma OS=Homo sapiens GN=SFN PE=1 SV=1 - [1433S_HUMAN]	1.8235e+07	7.88158e+06	5.96472	10.48	3	4	12.099	14.52	4	6	248	27.7567	4.7417
P05164	Myeloperoxidase OS=Homo sapiens GN=MPO PE=1 SV=1 - [PERM_HUMAN]	3.65107e+07	0	47.5013	21.61	12	19					745	83.8148	8.96826
D6RD17	Immunoglobulin J chain (Fragment) OS=Homo sapiens GN=JCHAIN PE=1 SV=7 - [D6RD17_HUMAN]	2.6675e+06	9.68458e+06	5.42382	21.52	3	3	2.24935	7.59	1	1	158	18.1101	5.60498
Q00013	55 kDa erythrocyte membrane protein OS=Homo sapiens GN=MPP1 PE=1 SV=2 - [EM55_HUMAN]	7.3539e+06	5.32663e+06	19.921	20.17	6	7	11.7129	15.24	5	5	466	52.2636	7.37158
P04040	Catalase OS=Homo sapiens GN=CAT PE=1 SV=3 - [CATA_HUMAN]	4.54639e+06	7.38125e+06	17.4016	21.44	9	9	13.6111	12.71	6	6	527	59.7188	7.38623
P01616	Ig kappa chain V-II region MIL OS=Homo sapiens PE=1 SV=1 - [KV203_HUMAN]	0	0					1.79768	21.43	1	1	112	12.0481	9.29053
A0A075B7D4	Protein IGKV1OR2-108 (Fragment) OS=Homo sapiens GN=IGKV1OR2-108 PE=4 SV=1 - [A0A075B7D4_HUMAN]	1.00966e+07	8.45677e+07	0	5.13	1	1	2.1987	21.37	2	2	117	12.5273	6.48096
H0YFC6	GTP-binding nuclear protein Ran (Fragment) OS=Homo sapiens GN=RAN PE=1 SV=1 - [H0YFC6_HUMAN]	4.91176e+06	7.85631e+06	6.82575	21.36	2	3	7.31772	21.36	2	3	103	11.6712	10.3306
F2X656	MHC class II antigen (Fragment) OS=Homo sapiens GN=HLA-DRB1 PE=4 SV=1 - [F2X656_HUMAN]	178386	0	2.64244	21.35	1	1					89	10.8593	6.771
C9J0D1	Histone H2A OS=Homo sapiens GN=H2AFV PE=1 SV=1 - [C9J0D1_HUMAN]	7.34728e+07	4.46269e+07	13.6553	21.31	3	7	2.6548	13.11	2	2	122	13.155	9.99365
P01619	Ig kappa chain V-III region B6 OS=Homo sapiens PE=1 SV=1 - [KV301_HUMAN]	0	1.73962e+08					13.8415	21.3	2	5	108	11.6278	9.24658
F8VXV4	Heme transporter HRG1 OS=Homo sapiens GN=SLC48A1 PE=4 SV=1 - [F8VXV4_HUMAN]	0	0					1.86456	21.15	1	1	52	5.51474	9.29053
J3QLC9	Haptoglobin (Fragment) OS=Homo sapiens GN=HP PE=1 SV=1 - [J3QLC9_HUMAN]	2.92141e+06	1.17185e+06	11.1725	17.26	6	6	9.42419	10.68	4	4	365	40.7533	5.8208
P04921	Glycophorin-C OS=Homo sapiens GN=GYPC PE=1 SV=1 - [GLPC_HUMAN]	2.63751e+06	1.21183e+07	10.6737	21.09	2	3	3.21398	20.31	1	1	128	13.8017	4.84326
Q96PL5	Erythroid membrane-associated protein OS=Homo sapiens GN=ERMAP PE=1 SV=1 - [ERMAP_HUMAN]	1.44512e+07	0	29.703	20.84	10	12					475	52.5716	8.47021
P00918	Carbonic anhydrase 2 OS=Homo sapiens GN=CA2 PE=1 SV=2 - [CAH2_HUMAN]	2.92197e+06	1.26658e+06	7.50701	17.31	3	3	3.73971	9.62	2	2	260	29.2279	7.40088
Q5T749	Keratinocyte proline-rich protein OS=Homo sapiens GN=KPRP PE=1 SV=1 - [KPRP_HUMAN]	2.16601e+06	1.10969e+07	17.2486	17.44	6	7	25.4297	20.73	9	12	579	64.0932	8.26514
E9PI70	Chitinase domain-containing protein 1 (Fragment) OS=Homo sapiens GN=CHID1 PE=1 SV=7 - [E9PI70_HUMAN]	1.96195e+06	0	0	20.69	1	1					116	13.0719	9.75928
A2NYU8	Heavy chain Fab (Fragment) OS=Homo sapiens PE=2 SV=1 - [A2NYU8_HUMAN]	0	2.89768e+07					9.04633	20.69	2	4	116	12.6674	9.20264
P05089	Arginase-1 OS=Homo sapiens GN=ARG1 PE=1 SV=2 - [ARGI1_HUMAN]	2.85466e+06	9.90508e+06	4.82162	7.14	2	2	11.5762	20.5	6	7	322	34.7133	7.21045
E9PQI5	Charged multivesicular body protein 4a OS=Homo sapiens GN=CHMP4A PE=1 SV=1 - [E9PQI5_HUMAN]	749236	0	7.34563	20.48	3	3					166	18.833	10.1401
Q86X55	Histone-arginine methyltransferase CARM1 OS=Homo sapiens GN=CARM1 PE=1 SV=3 - [CARM1_HUMAN]	1.99785e+07	4.33655e+07	19.4132	14.47	9	9	24.6357	15.3	9	11	608	65.8114	6.72705
B7ZMD7	Alpha-amylase OS=Homo sapiens GN=AMY1A PE=2 SV=1 - [B7ZMD7_HUMAN]	4.93324e+06	0	22.5331	20.35	9	10	4.24553	3.13	1	2	511	57.7169	6.93213
Q6P089	IGH@ protein OS=Homo sapiens GN=IGH@ PE=2 SV=1 - [Q6P089_HUMAN]	2.61501e+07	4.48941e+07	17.1217	14.79	6	9	18.6131	12.92	5	7	480	51.9646	6.31592
Q6NSD4	Glutathione peroxidase OS=Homo sapiens GN=GPX1 PE=2 SV=1 - [Q6NSD4_HUMAN]	264411	0	4.68435	20	2	2					145	16.1691	5.5415
A2J1N6	Rheumatoid factor RF-ET9 (Fragment) OS=Homo sapiens PE=2 SV=1 - [A2J1N6_HUMAN]	2.67531e+06	2.09005e+07	5.96848	20	2	4	4.12205	20	2	2	115	12.6182	8.79248
Q3LI77	Keratin-associated protein 13-4 OS=Homo sapiens GN=KRTAP13-4 PE=2 SV=1 - [KR134_HUMAN]	0	201030					2.33039	20	2	2	160	17.7428	8.70459
L8EAH0	Alternative protein CD96 OS=Homo sapiens GN=CD96 PE=4 SV=1 - [L8EAH0_HUMAN] T cell protein	0	254901					1.72173	20	1	1	45	5.09261	8.22119
Q8NI64	OK/KNS-CL.4 OS=Homo sapiens GN=OK/KNS-cl.4 PE=2 SV=1 - [Q8NI64_HUMAN]	0	0	3.31108	19.82	1	1					111	12.8438	9.67139
A0A0X9UWM4	IBM-A3 heavy chain variable region (Fragment) OS=Homo sapiens PE=2 SV=1 - [A0A0X9UWM4_HUMAN]	1.83214e+06	201727354	4.2682	19.69	2	2	5.55346	10.24	1	2	127	14.3599	8.36768
A0A109PP82	MS-C2 light chain variable region (Fragment) OS=Homo sapiens PE=2 SV=1 - [A0A109PP82_HUMAN]	5.11007e+06	8.11178e+07	2.51022	19.63	2	2	2.4785	19.63	2	2	107	11.7168	8.49951
I3L1G4	Sex hormone-binding globulin OS=Homo sapiens GN=SHBG PE=1 SV=1 - [I3L1G4_HUMAN]	232385	0	2.42592	19.51	1	1					82	9.48071	5.78271
M0QZK8	Uncharacterized protein OS=Homo sapiens PE=4 SV=1 - [M0QZK8_HUMAN]	1.01736e+06	4.06962e+06	3.86202	19.42	2	2	2.19068	9.71	1	1	103	11.5708	4.91943
P04207	Ig kappa chain V-III region CLL OS=Homo sapiens PE=4 SV=2 - [KV308_HUMAN]	0	5.43166e+08	4.08345	6.98	1	3	20.5846	19.38	2	9	129	14.2662	8.51416
P35579	Myosin-9 OS=Homo sapiens GN=MYH9 PE=1 SV=4 - [MYH9_HUMAN]	1.22906e+07	414652	71.3221	19.34	28	31	2.76796	0.66	1	1	1960	226.392	5.60498
P59665	Neutrophil defensin 1 OS=Homo sapiens GN=DEFA1 PE=1 SV=1 - [DEF1_HUMAN]	6.33983e+06	4.53551e+06	3.9943	19.15	2	2	3.87681	19.15	2	2	94	10.1942	6.99072
H0Y9T0	Ubiquitin thioesterase otulin (Fragment) OS=Homo sapiens GN=OTULIN PE=1 SV=1 - [H0Y9T0_HUMAN]	0	0	2.42462	19.05	1	1					84	9.76888	4.70361
W5XNU6	Kell blood group protein (Fragment) OS=Homo sapiens GN=KEL PE=4 SV=1 - [W5XNU6_HUMAN]	0	0	2.22668	18.97	1	1					58	6.49114	8.20654
S6C4S0	IgG H chain OS=Homo sapiens PE=1 SV=1 - [S6C4S0_HUMAN]	1.38647e+09	7.50938e+09	32.4728	9.45	2	14	93.8325	18.91	5	39	275	29.3794	8.1626
Q6FIG4	RAB1B protein OS=Homo sapiens GN=RAB1B PE=2 SV=1 - [Q6FIG4_HUMAN]	3.38659e+06	1.98937e+06	7.98616	14.93	3	4	4.22608	9.45	2	2	201	22.1842	5.73193
Q53HE2	Triosephosphate isomerase (Fragment) OS=Homo sapiens PE=2 SV=1 - [Q53HE2_HUMAN]	0	3.18071e+06					7.92746	18.88	3	3	249	26.6958	7.32764
P60891	Ribose-phosphate pyrophosphokinase 1 OS=Homo sapiens GN=PRPS1 PE=1 SV=2 - [PRPS1_HUMAN]	440471	1.46465e+06	2.42295	8.81	2	2	9.63122	18.87	4	4	318	34.8119	6.97607
A0A0A0MT74	Protein IGKV1-16 (Fragment) OS=Homo sapiens GN=IGKV1-16 PE=1 SV=1 - [A0A0A0MT74_HUMAN]	1.00966e+07	8.44639e+07	0	5.13	1	1	2.66127	18.8	2	2	117	12.6102	8.1626
A0A0J9YX35	Uncharacterized protein (Fragment) OS=Homo sapiens PE=1 SV=1 - [A0A0J9YX35_HUMAN]	0	5.57401e+06					4.76685	18.8	2	2	117	12.8143	7.85498
A2NH53	Immunogobulin kappa, VJ region (Fragment) OS=Homo sapiens PE=4 SV=1 - [A2NH53_HUMAN]	462627	1.00137e+06	0	18.75	1	1	2.45744	18.75	1	1	112	12.188	8.51416
A0N7I9	F5-20 (Fragment) OS=Homo sapiens GN=F5-20 PE=2 SV=1 - [A0N7I9_HUMAN]	9.76899e+06	1.46125e+07	4.83161	18.7	2	4	6.13177	18.7	2	3	123	13.4108	9.1001
Q08188	Protein-glutamine gamma-glutamyltransferase E OS=Homo sapiens GN=TGM3 PE=1 SV=4 - [TGM3_HUMAN]	2.04921e+06	9.324e+06	9.69724	7.65	4	4	21.5314	18.33	11	11	693	76.5836	5.85889
A0A068LN03	Ig heavy chain variable region (Fragment) OS=Homo sapiens PE=2 SV=1 - [A0A068LN03_HUMAN]	4.11702e+07	0	1.78912	18.33	2	2					120	13.3755	8.42627
A0A125U0U9	MS-C4 heavy chain variable region (Fragment) OS=Homo sapiens PE=2 SV=1 - [A0A125U0U9_HUMAN]	867271	0	0	8.73	1	1	2.4276	9.52	1	1	126	14.0818	8.44092
Q5JQ44	Putative uncharacterized protein DKFZp547A0616 (Fragment) OS=Homo sapiens GN=DKFZp547A0616 PE=2 SV=1 - [Q5JQ44_HUMAN]	2.56752e+06	2.65808e+06	5.97221	18.23	3	3	4.42298	12.15	2	2	181	20.2811	4.80518
B2RCQ9	cDNA, FLJ96225, highly similar to Homo sapiens heat shock 70kDa protein 1-like (HSPA1L), mRNA OS=Homo sapiens PE=2 SV=1 - [B2RCQ9_HUMAN]	2.64458e+07	1.05216e+08	38.719	14.2	7	15	41.4474	15.91	8	16	641	70.3323	5.80811
B2R5H0	Protein S100 OS=Homo sapiens PE=2 SV=1 - [B2R5H0_HUMAN]	0	1.31976e+07					6.99954	18.1	3	3	105	11.7168	7.18115
B3KVN0	cDNA FLJ16785 fis, clone NT2RI2015342, highly similar to Solute carrier family 2, facilitated glucose transporter member 1 OS=Homo sapiens PE=2 SV=1 - [B3KVN0_HUMAN]	6.00433e+07	1.26553e+08	39.1482	18.03	9	18	25.8788	12.26	7	12	416	45.8393	8.60205
P04004	Vitronectin OS=Homo sapiens GN=VTN PE=1 SV=1 - [VTNC_HUMAN]	3.20687e+06	1.61644e+06	26.4285	17.99	7	11	4.22636	3.56	2	2	478	54.2712	5.79541
M0QYY3	Ly6/PLAUR domain-containing protein 5 (Fragment) OS=Homo sapiens GN=LYPD5 PE=1 SV=7 - [M0QYY3_HUMAN]	0	5.7739e+06					3.78973	17.97	2	2	128	13.7374	6.63916
A0A0S2UQ67	MHC class I antigen (Fragment) OS=Homo sapiens GN=HLA PE=3 SV=1 - [A0A0S2UQ67_HUMAN]	146241	1.89767e+06	3.5119	8.79	1	1	2.72419	9.16	2	2	273	31.4612	6.04932
A0A120HG44	MS-E1 heavy chain variable region (Fragment) OS=Homo sapiens PE=2 SV=1 - [A0A120HG44_HUMAN]	1.82076e+06	318106	2.04805	6.5	1	1	1.93253	11.38	1	1	123	13.7069	7.28369
Q0ZCF6	Immunglobulin heavy chain variable region (Fragment) OS=Homo sapiens PE=4 SV=1 - [Q0ZCF6_HUMAN]	2.73561e+07	4.46313e+07	6.51746	8.53	1	2	11.8581	17.83	2	4	129	14.5382	8.77783
Q9H479	Fructosamine-3-kinase OS=Homo sapiens GN=FN3K PE=1 SV=1 - [FN3K_HUMAN]	2.44967e+06	2.8057e+06	6.96811	10.68	3	3	4.81638	9.39	3	3	309	35.1489	7.54736
B4DKS8	cDNA FLJ57121, highly similar to Heterogeneous nuclear ribonucleoprotein F OS=Homo sapiens PE=2 SV=1 - [B4DKS8_HUMAN]	1.23141e+06	6.43632e+06	4.78636	17.75	4	5	8.71312	13.02	3	5	338	37.2318	6.04932
P06733	Alpha-enolase OS=Homo sapiens GN=ENO1 PE=1 SV=2 - [ENOA_HUMAN]	0	5.74927e+06	2.05529	4.38	1	1	12.1361	17.74	5	5	434	47.1393	7.38623
A0A087X1A9	Vesicle-trafficking protein SEC22b (Fragment) OS=Homo sapiens GN=SEC22B PE=1 SV=1 - [A0A087X1A9_HUMAN]	0	0	2.65908	17.72	1	1					79	8.77644	5.18604
B7Z992	cDNA FLJ53698, highly similar to Gelsolin OS=Homo sapiens PE=2 SV=1 - [B7Z992_HUMAN]	6.64682e+06	330708	23.5285	17.62	9	10	4.17899	3.92	2	2	715	78.7827	6.11279
Q6PK32	ANK1 protein OS=Homo sapiens GN=ANK1 PE=1 SV=1 - [Q6PK32_HUMAN]	23984297	0	2.34283	17.56	1	1					131	14.9847	5.14795
A0A087WU91	Protein IGHV3-49 OS=Homo sapiens GN=IGHV3-49 PE=1 SV=1 - [A0A087WU91_HUMAN]	794465	5.15457e+06	4.20221	17.54	2	2	1.80818	7.89	1	1	114	12.3242	8.92432
F8WBE5	Transferrin receptor protein 1 OS=Homo sapiens GN=TFRC PE=1 SV=1 - [F8WBE5_HUMAN]	0	0	0	17.28	1	1					81	8.87527	5.32568
Q9NSB2	Keratin, type II cuticular Hb4 OS=Homo sapiens GN=KRT84 PE=2 SV=2 - [KRT84_HUMAN]	358219	1.02528e+07	3.85247	1.5	2	3	25.5924	17.17	8	11	600	64.8015	7.56201
A2MYD3	V1-18 protein (Fragment) OS=Homo sapiens GN=V1-18 PE=4 SV=1 - [A2MYD3_HUMAN]	215830	7.95088e+06	1.81123	17.17	1	1	2.96852	17.17	1	1	99	10.289	5.87158
P78386	Keratin, type II cuticular Hb5 OS=Homo sapiens GN=KRT85 PE=1 SV=1 - [KRT85_HUMAN]	784511	7.3075e+06	5.77602	5.92	3	3	15.0886	15.78	6	7	507	55.7665	6.55127
A8K0T9	cDNA FLJ75422, highly similar to Homo sapiens capping protein (actin filament) muscle Z-line, alpha 1, mRNA OS=Homo sapiens PE=2 SV=1 - [A8K0T9_HUMAN]	1.3125e+06	176396	4.3175	17.13	3	3	2.19524	5.24	1	1	286	32.8883	5.69385
S6BGD4	IgG H chain OS=Homo sapiens PE=2 SV=1 - [S6BGD4_HUMAN]	9.34055e+08	7.54043e+09	41.9539	17.09	3	17	104.542	17.09	4	42	234	24.9997	9.48096
B5BU38	Annexin OS=Homo sapiens GN=ANXA1 PE=2 SV=1 - [B5BU38_HUMAN]	102665	1.47088e+06	3.22291	4.62	1	1	9.07048	17.05	4	4	346	38.656	7.02002
H3BPL6	Sulfotransferase (Fragment) OS=Homo sapiens GN=SULT1A3 PE=1 SV=1 - [H3BPL6_HUMAN]	401955	0	4.21625	17.04	1	1					135	15.8749	5.94775
K7ESE8	Bleomycin hydrolase (Fragment) OS=Homo sapiens GN=BLMH PE=1 SV=1 - [K7ESE8_HUMAN]	1.17074e+06	6.54738e+06	5.20845	11.69	2	2	6.21858	16.88	3	3	231	26.7211	6.78564
P25311	Zinc-alpha-2-glycoprotein OS=Homo sapiens GN=AZGP1 PE=1 SV=2 - [ZA2G_HUMAN]	0	2.11408e+07					12.6433	16.78	4	5	298	34.2371	6.04932
A0A087WYJ9	Ig mu chain C region OS=Homo sapiens GN=IGHM PE=1 SV=1 - [A0A087WYJ9_HUMAN]	4.467e+06	1.51452e+08	21.4477	16.69	9	12	11.1696	5.18	3	6	599	65.6596	6.94678
P06727	Apolipoprotein A-IV OS=Homo sapiens GN=APOA4 PE=1 SV=3 - [APOA4_HUMAN]	3.75749e+06	410317	11.088	14.65	5	6	4.04376	5.05	2	2	396	45.3715	5.37646
A0A075B6R9	Protein IGKV2D-24 (Fragment) OS=Homo sapiens GN=IGKV2D-24 PE=4 SV=1 - [A0A075B6R9_HUMAN]	1.14021e+07	2.67194e+07	4.55489	16.67	2	2	0	5.83	1	1	120	13.0707	8.86572
P01603	Ig kappa chain V-I region Ka OS=Homo sapiens PE=1 SV=1 - [KV111_HUMAN]	0	423745					2.15936	16.67	1	1	108	11.8924	8.85107
Q86TY5	Galectin OS=Homo sapiens PE=2 SV=1 - [Q86TY5_HUMAN]	0	3.22782e+06	2.51034	10.74	1	1	3.97364	16.53	2	2	121	13.8882	9.15869
P01780	Ig heavy chain V-III region JON OS=Homo sapiens PE=1 SV=1 - [HV319_HUMAN]	2.6836e+06	0	7.17205	16.52	1	3					115	12.5553	9.29053
Q5NV70	V1-11 protein (Fragment) OS=Homo sapiens GN=V1-11 PE=4 SV=1 - [Q5NV70_HUMAN]	259295	0	1.90686	16.49	1	1					97	10.327	4.58936
H0YB49	Piezo-type mechanosensitive ion channel component 1 (Fragment) OS=Homo sapiens GN=PIEZO1 PE=1 SV=7 - [H0YB49_HUMAN]	57644.4	0	2.91347	16.48	1	1					182	20.5183	6.30322
B4DT77	Annexin OS=Homo sapiens PE=2 SV=1 - [B4DT77_HUMAN]	2.39396e+06	9.02622e+06	7.23215	11.31	3	3	10.4706	16.37	4	5	336	37.7809	7.18115
Q04917	14-3-3 protein eta OS=Homo sapiens GN=YWHAH PE=1 SV=4 - [1433F_HUMAN]	1.8235e+07	7.37598e+06	8.90386	16.26	4	5	1.61829	3.25	1	2	246	28.201	4.84326
A0A0S2Z426	GDP dissociation inhibitor 1 isoform 2 OS=Homo sapiens GN=GDI1 PE=2 SV=1 - [A0A0S2Z426_HUMAN]	2.25253e+06	0	2.53719	16.25	1	1					80	8.86437	4.71631
B7ZAY2	cDNA, FLJ79346, highly similar to Ras-related protein Rap-1b OS=Homo sapiens PE=2 SV=1 - [B7ZAY2_HUMAN]	1.19711e+06	0	2.0683	16.2	2	2					142	15.9793	9.0708
P02656	Apolipoprotein C-III OS=Homo sapiens GN=APOC3 PE=1 SV=1 - [APOC3_HUMAN]	9.34567e+06	985476	3.04295	16.16	1	1	3.73083	16.16	1	1	99	10.8455	5.41455
P80188	Neutrophil gelatinase-associated lipocalin OS=Homo sapiens GN=LCN2 PE=1 SV=2 - [NGAL_HUMAN]	172181	7.07929e+06	1.9569	7.58	1	1	4.51433	16.16	2	2	198	22.5737	8.90967
P68366	Tubulin alpha-4A chain OS=Homo sapiens GN=TUBA4A PE=1 SV=1 - [TBA4A_HUMAN]	4.72092e+06	0	11.2984	16.07	5	6					448	49.8924	5.05908
S6B2B6	IgG H chain OS=Homo sapiens PE=2 SV=1 - [S6B2B6_HUMAN]	9.24654e+08	7.50938e+09	32.4728	12.36	3	15	88.2712	13.09	4	37	275	29.3417	8.67529
Q59GS1	Ubiquitin carboxyl-terminal esterase L1 (Ubiquitin thiolesterase) variant (Fragment) OS=Homo sapiens PE=2 SV=1 - [Q59GS1_HUMAN]	0	106025					0	16	1	1	100	11.1788	12.0444
A0A0M4G3H8	Amylo-alpha-1, 6-glucosidase, 4-alpha-glucanotransferaseprovided OS=Homo sapiens GN=AGL PE=4 SV=1 - [A0A0M4G3H8_HUMAN]	1.03837e+06	1.48032e+07	12.1038	4.37	5	5	48.4824	15.21	18	21	1532	174.707	6.80029
P01775	Ig heavy chain V-III region LAY OS=Homo sapiens PE=1 SV=1 - [HV314_HUMAN]	0	1.44575e+06					2.49427	15.97	1	1	119	12.8498	8.48486
P62263	40S ribosomal protein S14 OS=Homo sapiens GN=RPS14 PE=1 SV=3 - [RS14_HUMAN]	448254	0	2.37929	7.28	1	1	2.31255	8.61	1	1	151	16.2625	10.0522
P01815	Ig heavy chain V-II region COR OS=Homo sapiens PE=1 SV=1 - [HV202_HUMAN]	161846	0	2.72297	15.83	1	1					120	13.2176	6.56592
Q96P63	Serpin B12 OS=Homo sapiens GN=SERPINB12 PE=1 SV=1 - [SPB12_HUMAN]	2.06048e+06	9.30949e+06	0	1.73	1	1	6.21753	14.07	4	4	405	46.2471	5.52881
P01604	Ig kappa chain V-I region Kue OS=Homo sapiens PE=1 SV=1 - [KV112_HUMAN]	6.14734e+06	8.90071e+07	4.76915	15.74	2	3	2.99277	15.74	2	2	108	12.119	8.80713
Q1RMG2	Adenosylhomocysteinase OS=Homo sapiens GN=AHCY PE=2 SV=1 - [Q1RMG2_HUMAN]	808169	471692	7.74989	12.75	3	3	4.09152	6.86	2	2	306	33.7892	6.60986
A0N7J6	REV25-2 (Fragment) OS=Homo sapiens PE=2 SV=1 - [A0N7J6_HUMAN]	363309	0	5.28765	15.67	1	2					134	14.5254	6.56592
Q9Y509	VH3 protein (Fragment) OS=Homo sapiens GN=VH3 PE=2 SV=1 - [Q9Y509_HUMAN]	1.10098e+09	8.08783e+09	12.5372	15.65	2	5	27.0228	15.65	2	12	147	15.7587	8.38232
P10909	Clusterin OS=Homo sapiens GN=CLU PE=1 SV=1 - [CLUS_HUMAN]	1.82962e+06	6.58388e+06	4.60968	6.24	2	2	7.81338	12.03	4	4	449	52.461	6.26514
Q00610	Clathrin heavy chain 1 OS=Homo sapiens GN=CLTC PE=1 SV=5 - [CLH1_HUMAN]	6.27218e+06	7.05435e+06	42.6496	13.85	19	19	18.8206	5.79	9	9	1675	191.493	5.69385
Q68DH2	Putative uncharacterized protein DKFZp686G21125 (Fragment) OS=Homo sapiens GN=DKFZp686G21125 PE=2 SV=1 - [Q68DH2_HUMAN]	5.50297e+06	1.69004e+06	17.4664	15.54	9	10	8.45185	6.91	4	4	637	70.8084	6.20166
Q5W0X3	Peptidyl-prolyl cis-trans isomerase OS=Homo sapiens GN=FKBP1A PE=1 SV=1 - [Q5W0X3_HUMAN]	0	0	2.19525	15.53	1	1					103	11.4168	9.11475
Q86W20	Protease serine 1 (Fragment) OS=Homo sapiens GN=PRSS1 PE=4 SV=1 - [Q86W20_HUMAN]	0	2.13661e+07					2.01924	15.48	1	1	84	9.16094	10.272
O76011	Keratin, type I cuticular Ha4 OS=Homo sapiens GN=KRT34 PE=2 SV=2 - [KRT34_HUMAN]	1.63591e+06	5.68397e+06	10.2787	10.55	5	5	12.5479	11.7	6	6	436	49.3922	5.05908
Q9H3B4	HCG2014696 OS=Homo sapiens GN=hCG_2014696 PE=2 SV=1 - [Q9H3B4_HUMAN]	0	0					2.634	15.25	1	1	118	13.666	9.37842
C9JAP5	Protein lifeguard 3 (Fragment) OS=Homo sapiens GN=TMBIM1 PE=1 SV=7 - [C9JAP5_HUMAN]	801767	0	2.24509	15.22	1	1					92	9.78637	4.70361
Q2NLD4	PURA protein (Fragment) OS=Homo sapiens GN=PURA PE=2 SV=1 - [Q2NLD4_HUMAN]	3.91474e+06	0	5.36301	15.09	3	3					285	31.9952	7.04932
A0A125U0V4	GCT-A2 heavy chain variable region (Fragment) OS=Homo sapiens PE=2 SV=1 - [A0A125U0V4_HUMAN]	0	5.47992e+06	2.88685	15.08	1	1	5.84289	15.08	1	2	126	13.7727	5.45264
F8VRJ2	Nucleosome assembly protein 1-like 1 (Fragment) OS=Homo sapiens GN=NAP1L1 PE=1 SV=1 - [F8VRJ2_HUMAN]	801647	0	2.65275	14.91	1	1					114	13.4918	4.64014
A8K2H9	cDNA FLJ78503, highly similar to Homo sapiens keratin 13 (KRT13), transcript variant 1, mRNA OS=Homo sapiens PE=2 SV=1 - [A8K2H9_HUMAN]	8.46695e+07	3.86674e+08	25.2829	9.17	5	12	38.2718	13.32	7	17	458	49.4863	4.91943
Q96LR7	Uncharacterized protein C2orf50 OS=Homo sapiens GN=C2orf50 PE=1 SV=1 - [CB050_HUMAN]	302844	0	2.81881	14.81	1	1					162	17.827	9.45166
M0R2L6	60S ribosomal protein L37a OS=Homo sapiens GN=RPL37A PE=1 SV=1 - [M0R2L6_HUMAN]	142227	0	1.78212	14.77	1	1					88	10.0199	10.0669
Q9UL84	Myosin-reactive immunoglobulin heavy chain variable region (Fragment) OS=Homo sapiens PE=2 SV=1 - [Q9UL84_HUMAN]	0	3.71028e+07	2.39329	9.02	1	2	2.72144	14.75	2	2	122	13.5706	8.45557
E9PLX0	Calpain-1 catalytic subunit (Fragment) OS=Homo sapiens GN=CAPN1 PE=1 SV=1 - [E9PLX0_HUMAN]	0	1.57088e+06					3.48875	14.75	1	1	122	13.5509	7.76709
D9ZHQ1	Neuregulin 3 variant 7 OS=Homo sapiens GN=NRG3 PE=2 SV=1 - [D9ZHQ1_HUMAN]	0	0	2.40568	14.74	1	1					95	11.0112	7.35693
I3L3P8	Rabankyrin-5 OS=Homo sapiens GN=ANKFY1 PE=1 SV=1 - [I3L3P8_HUMAN]	131706	0	2.1777	14.49	1	1					69	8.01217	6.03662
L0R8D2	Alternative protein RCOR1 OS=Homo sapiens GN=RCOR1 PE=4 SV=1 - [L0R8D2_HUMAN]	0	0					1.94221	14.49	1	1	69	7.68676	8.52881
K7EQ02	DAZ-associated protein 1 (Fragment) OS=Homo sapiens GN=DAZAP1 PE=1 SV=2 - [K7EQ02_HUMAN]	1.8949e+06	3.26509e+06	7.14376	14.37	3	3	2.62204	4.59	1	1	327	34.9981	7.85498
A0A068B6T4	MHC class I antigen (Fragment) OS=Homo sapiens GN=HLA-A PE=3 SV=1 - [A0A068B6T4_HUMAN]	641158	0	0	14.36	1	1					181	21.0471	6.88818
P07339	Cathepsin D OS=Homo sapiens GN=CTSD PE=1 SV=1 - [CATD_HUMAN]	2.18318e+06	5.71327e+06	5.91346	8.25	3	3	6.82771	9.95	4	4	412	44.5236	6.53662
E9PQ96	40S ribosomal protein S3 OS=Homo sapiens GN=RPS3 PE=1 SV=1 - [E9PQ96_HUMAN]	0	0	2.61918	14.29	1	1					91	10.2725	9.61279
C9J4S4	Ras-related protein Rab-7a OS=Homo sapiens GN=RAB7A PE=1 SV=1 - [C9J4S4_HUMAN]	0	746520					2.93754	14.29	1	1	98	10.9547	8.77783
Q5JUB9	Protein prune homolog 2 (Fragment) OS=Homo sapiens GN=PRUNE2 PE=1 SV=1 - [Q5JUB9_HUMAN]	596881	0	2.46792	14.23	1	1					260	30.15	5.26221
Q92804	TATA-binding protein-associated factor 2N OS=Homo sapiens GN=TAF15 PE=1 SV=1 - [RBP56_HUMAN]	187683	1.8159e+07	2.5825	4.56	1	1	10.2591	9.63	3	4	592	61.7931	8.01611
K7EM09	Transmembrane protein 205 (Fragment) OS=Homo sapiens GN=TMEM205 PE=1 SV=1 - [K7EM09_HUMAN]	0	0					2.18065	14.17	1	1	120	13.3807	8.104
L8E9E3	Alternative protein SLC12A1 OS=Homo sapiens GN=SLC12A1 PE=4 SV=1 - [L8E9E3_HUMAN]	6.39e+06	0	2.36184	14.12	1	1					85	9.77436	11.1362
B4DW89	cDNA FLJ52785, highly similar to Protein cereblon OS=Homo sapiens PE=2 SV=1 - [B4DW89_HUMAN]	677672	6.12433e+06	4.84669	6.12	2	2	10.4859	14.1	4	4	376	43.2649	7.29834
P28074	Proteasome subunit beta type-5 OS=Homo sapiens GN=PSMB5 PE=1 SV=3 - [PSB5_HUMAN]	110653	222903	4.46155	8.75	2	2	2.19459	5.32	1	1	263	28.4622	6.91748
A2N0S5	VH6DJ protein (Fragment) OS=Homo sapiens GN=VH6DJ PE=2 SV=1 - [A2N0S5_HUMAN]	144456	2.24317e+08	3.5665	6.14	1	3	9.03137	14.04	2	5	114	12.5221	8.88037
Q5ZEZ4	Alpha-actinin 1 (Fragment) OS=Homo sapiens GN=ACTN1 PE=2 SV=1 - [Q5ZEZ4_HUMAN]	170539	0	2.26149	13.95	1	1					86	10.1891	5.69385
Q8IZZ8	Antithrombin (Fragment) OS=Homo sapiens GN=AT3 PE=4 SV=1 - [Q8IZZ8_HUMAN]	0	77246.9					2.44924	13.93	1	1	122	13.7788	6.29053
E9PLJ3	Cofilin-1 (Fragment) OS=Homo sapiens GN=CFL1 PE=1 SV=1 - [E9PLJ3_HUMAN]	0	3.09182e+06					2.41126	13.92	1	1	79	9.08474	8.38232
P15924	Desmoplakin OS=Homo sapiens GN=DSP PE=1 SV=3 - [DESP_HUMAN]	3.44302e+06	1.5224e+07	25.8962	4.21	12	12	59.5273	11.84	29	29	2871	331.569	6.81494
A0A0G2JL54	Complement C4-B OS=Homo sapiens GN=C4B_2 PE=1 SV=1 - [A0A0G2JL54_HUMAN]	5.67775e+06	1.11552e+07	31.1988	12.37	13	15	19.2001	5.71	6	8	1698	187.598	7.32764
P27169	Serum paraoxonase/arylesterase 1 OS=Homo sapiens GN=PON1 PE=1 SV=3 - [PON1_HUMAN]	3.21826e+06	0	8.98065	13.8	3	3					355	39.7062	5.22412
B4DNW4	cDNA FLJ51915, highly similar to Aquaporin-1 OS=Homo sapiens PE=2 SV=1 - [B4DNW4_HUMAN]	2.12119e+07	0	16.3997	13.78	2	5	1.81991	7.87	1	1	254	26.8582	7.02002
B7Z577	cDNA FLJ60780, highly similar to Carboxypeptidase A4 (EC 3.4.17.-) OS=Homo sapiens PE=2 SV=1 - [B7Z577_HUMAN]	424836	1.56171e+06	2.7328	13.72	2	2	2.0359	4.42	1	1	226	25.1934	6.39209
P25815	Protein S100-P OS=Homo sapiens GN=S100P PE=1 SV=2 - [S100P_HUMAN]	0	1.56776e+06					2.19947	13.68	1	1	95	10.3932	4.88135
B7Z539	cDNA FLJ56954, highly similar to Inter-alpha-trypsin inhibitor heavy chain H1 OS=Homo sapiens PE=2 SV=1 - [B7Z539_HUMAN]	2.09473e+06	999627	13.8388	11.16	5	5	4.45801	5.43	2	2	645	72.074	7.6792
Q99733	Nucleosome assembly protein 1-like 4 OS=Homo sapiens GN=NAP1L4 PE=1 SV=1 - [NP1L4_HUMAN]	5.36077e+06	0	9.79886	13.6	4	4					375	42.7969	4.69092
E5RJY1	Protein NDRG1 OS=Homo sapiens GN=NDRG1 PE=1 SV=1 - [E5RJY1_HUMAN]	0	593069					2.06814	13.59	1	1	103	10.9721	8.98291
H0YKP9	MAP/microtubule affinity-regulating kinase 3 (Fragment) OS=Homo sapiens GN=MARK3 PE=1 SV=1 - [H0YKP9_HUMAN]	890583	1.54159e+06	5.52587	13.51	2	2	2.74932	5.41	1	1	222	24.2652	9.5249
Q4W4Y1	Dopamine receptor interacting protein 4 OS=Homo sapiens GN=DRIP4 PE=2 SV=1 - [Q4W4Y1_HUMAN]	4.13115e+06	852303	23.3541	12.56	8	9	8.86206	4.26	4	4	868	96.0192	6.52197
K7EJ44	Profilin 1, isoform CRA_b OS=Homo sapiens GN=PFN1 PE=1 SV=1 - [K7EJ44_HUMAN]	0	6.54312e+06					2.78813	13.46	1	1	104	11.3828	9.17334
P02790	Hemopexin OS=Homo sapiens GN=HPX PE=1 SV=2 - [HEMO_HUMAN]	1.27229e+06	1.46273e+06	7.96164	8.23	3	3	10.1281	13.42	4	4	462	51.6433	7.02002
Q96GX2	Putative ataxin-7-like protein 3B OS=Homo sapiens GN=ATXN7L3B PE=3 SV=2 - [A7L3B_HUMAN]	0	2.25464e+07					1.76648	13.4	1	1	97	10.7642	4.36084
Q9HB00	Desmocollin 1, isoform CRA_b OS=Homo sapiens GN=DSC1 PE=4 SV=1 - [Q9HB00_HUMAN]	682079	2.58419e+07	3.97113	2.74	2	2	21.0334	13.21	8	9	840	93.776	5.52881
A0A087X0G0	RRP12-like protein (Fragment) OS=Homo sapiens GN=RRP12 PE=1 SV=1 - [A0A087X0G0_HUMAN]	0	1.76632e+06					1.95013	13.21	1	1	106	11.8042	10.0522
Q15365	Poly(rC)-binding protein 1 OS=Homo sapiens GN=PCBP1 PE=1 SV=2 - [PCBP1_HUMAN]	290740	498856	6.15808	13.2	3	3	2.26863	3.09	1	1	356	37.4739	7.09326
I3L0H5	Zinc finger protein 816 (Fragment) OS=Homo sapiens GN=ZNF816 PE=4 SV=1 - [I3L0H5_HUMAN]	1.18231e+06	0	0	13.16	1	1					114	13.3586	7.59131
Q53GE9	Elongation factor 1-alpha (Fragment) OS=Homo sapiens PE=2 SV=1 - [Q53GE9_HUMAN]	3.45837e+06	6.21902e+06	10.855	12.99	6	7	2.63745	4.98	2	2	462	50.0791	9.01221
I3L3Q3	Zinc finger ZZ-type and EF-hand domain-containing protein 1 (Fragment) OS=Homo sapiens GN=ZZEF1 PE=1 SV=1 - [I3L3Q3_HUMAN]	1.06941e+06	0	2.72154	12.84	1	1					148	16.8797	9.45166
P48426	Phosphatidylinositol 5-phosphate 4-kinase type-2 alpha OS=Homo sapiens GN=PIP4K2A PE=1 SV=2 - [PI42A_HUMAN]	9.27523e+06	1.06592e+07	7.97184	8.62	3	3	7.02241	12.81	4	4	406	46.1955	6.99072
A0A0X9USK2	MS-A6 heavy chain variable region (Fragment) OS=Homo sapiens PE=2 SV=1 - [A0A0X9USK2_HUMAN]	0	8.94049e+06					2.07603	12.71	1	1	118	12.7242	8.44092
P00390	Glutathione reductase, mitochondrial OS=Homo sapiens GN=GSR PE=1 SV=2 - [GSHR_HUMAN]	573426	0	9.18407	12.64	3	3					522	56.221	8.49951
H0YD13	CD44 antigen OS=Homo sapiens GN=CD44 PE=1 SV=2 - [H0YD13_HUMAN]	0	8.34486e+06					4.67612	12.62	2	2	206	22.6686	8.19189
H7C0X8	Macrophage-capping protein (Fragment) OS=Homo sapiens GN=CAPG PE=1 SV=1 - [H7C0X8_HUMAN]	0	1.85175e+06					3.11984	12.62	1	1	103	11.5879	7.95752
A0A0X9TD88	GCT-A3 heavy chain variable region (Fragment) OS=Homo sapiens PE=2 SV=1 - [A0A0X9TD88_HUMAN]	16716591	4.62208e+08	3.11834	12.6	1	1	17.1745	12.6	1	5	127	13.8038	8.45557
P31025	Lipocalin-1 OS=Homo sapiens GN=LCN1 PE=1 SV=1 - [LCN1_HUMAN]	1.19848e+07	1.66144e+07	4.69165	12.5	2	2	1.9738	6.25	1	1	176	19.2378	5.57959
Q59F72	Proteasome alpha 6 subunit variant (Fragment) OS=Homo sapiens PE=2 SV=1 - [Q59F72_HUMAN]	565802	715272	2.20997	12.5	1	1	1.67714	12.5	1	1	80	8.92346	5.36377
A0A087X1M1	Izumo sperm-egg fusion protein 4 OS=Homo sapiens GN=IZUMO4 PE=1 SV=1 - [A0A087X1M1_HUMAN]	0	0					3.10447	12.5	1	1	184	20.8737	9.65674
B4DLU2	cDNA FLJ56496, highly similar to Integrin alpha-IIb OS=Homo sapiens PE=2 SV=1 - [B4DLU2_HUMAN]	710283	0	10.5108	12.48	4	4					521	56.3962	5.31299
B7Z3I9	Delta-aminolevulinic acid dehydratase OS=Homo sapiens PE=2 SV=1 - [B7Z3I9_HUMAN]	1.35166e+06	1.03211e+07	9.47524	12.46	3	4	10.9875	12.46	3	4	313	34.4975	7.1958
P49721	Proteasome subunit beta type-2 OS=Homo sapiens GN=PSMB2 PE=1 SV=1 - [PSB2_HUMAN]	0	1.26954e+06	2.64834	7.46	1	1	2.91441	12.44	2	2	201	22.8217	7.02002
P12035	Keratin, type II cytoskeletal 3 OS=Homo sapiens GN=KRT3 PE=1 SV=3 - [K2C3_HUMAN]	1.07027e+07	2.44088e+07	17.4858	6.05	7	11	35.1881	12.42	9	17	628	64.3776	6.48096
O60361	Putative nucleoside diphosphate kinase OS=Homo sapiens GN=NME2P1 PE=5 SV=1 - [NDK8_HUMAN]	152444	0	2.36923	12.41	1	1					137	15.519	8.57275
P63167	Dynein light chain 1, cytoplasmic OS=Homo sapiens GN=DYNLL1 PE=1 SV=1 - [DYL1_HUMAN]	0	90234.2					2.02051	12.36	1	1	89	10.3591	7.40088
Q59FC6	Tumor rejection antigen (Gp96) 1 variant (Fragment) OS=Homo sapiens PE=2 SV=1 - [Q59FC6_HUMAN]	2.50079e+06	0	9.77426	12.33	5	5					576	65.9123	5.18604
Q8IUE6	Histone H2A type 2-B OS=Homo sapiens GN=HIST2H2AB PE=1 SV=3 - [H2A2B_HUMAN]	9.08968e+07	6.48306e+07	7.74121	12.31	2	3	2.6548	6.92	1	1	130	13.9868	10.8872
Q5HY54	Filamin-A OS=Homo sapiens GN=FLNA PE=1 SV=1 - [Q5HY54_HUMAN]	3.63832e+06	739310	43.2682	10.97	18	18	7.57532	1.96	3	3	2607	276.378	6.04932
Q9NWL9	CDNA FLJ20748 fis, clone HEP05772 OS=Homo sapiens PE=1 SV=1 - [Q9NWL9_HUMAN]	0	0					0	12.24	1	1	147	15.6964	8.95361
A0A024RAV5	V-Ki-ras2 Kirsten rat sarcoma viral oncogene homolog, isoform CRA_b OS=Homo sapiens GN=KRAS PE=1 SV=1 - [A0A024RAV5_HUMAN]	0	2.08221e+06	3.67778	6.38	1	1	3.22034	12.23	2	2	188	21.4109	8.11865
B2R950	cDNA, FLJ94213, highly similar to Homo sapiens pregnancy-zone protein (PZP), mRNA OS=Homo sapiens PE=2 SV=1 - [B2R950_HUMAN]	5.86107e+06	2.83093e+06	32.3947	12.21	14	15	7.193	2.83	3	3	1482	163.768	6.37939
D3DV26	S100 calcium binding protein A10 (Annexin II ligand, calpactin I, light polypeptide (P11)), isoform CRA_b (Fragment) OS=Homo sapiens GN=S100A10 PE=4 SV=1 - [D3DV26_HUMAN]	0	483475					2.59144	12.2	1	1	205	22.3455	10.3306
A8MW50	L-lactate dehydrogenase (Fragment) OS=Homo sapiens GN=LDHB PE=1 SV=1 - [A8MW50_HUMAN]	699744	1.08166e+07	1.89953	6.9	1	1	3.05603	5.17	1	1	232	25.2021	5.80811
C9JLK2	Acylamino-acid-releasing enzyme (Fragment) OS=Homo sapiens GN=APEH PE=1 SV=1 - [C9JLK2_HUMAN]	0	2.58862e+06					5.02058	12.07	2	2	232	26.012	6.06201
Q9H444	Charged multivesicular body protein 4b OS=Homo sapiens GN=CHMP4B PE=1 SV=1 - [CHM4B_HUMAN]	926115	0	4.72634	12.05	2	2					224	24.9346	4.81787
Q5T750	Skin-specific protein 32 OS=Homo sapiens GN=XP32 PE=1 SV=1 - [XP32_HUMAN]	107128	9.68282e+06	1.96374	7.2	2	2	6.32453	8	2	4	250	26.2193	7.97217
A8K5N5	cDNA FLJ78142, highly similar to Homo sapiens transglutaminase 1 (K polypeptide epidermal type I, protein-glutamine-gamma-glutamyltransferase), mRNA OS=Homo sapiens PE=2 SV=1 - [A8K5N5_HUMAN]	585797	3.55427e+06	4.47475	3.06	2	2	13.7267	12	8	8	817	89.7163	6.03662
Q5JPJ9	Putative uncharacterized protein DKFZp686D0114 OS=Homo sapiens GN=DKFZp686D0114 PE=4 SV=1 - [Q5JPJ9_HUMAN]	0	2.46172e+06					4.74354	11.9	3	3	294	30.4782	8.26514
X5D7K9	Major vault protein isoform C (Fragment) OS=Homo sapiens GN=MVP PE=2 SV=1 - [X5D7K9_HUMAN]	128130	2.32453e+06	4.0154	3.26	2	2	12.3377	10.52	6	6	827	91.903	5.41455
C9JRD2	DnaJ homolog subfamily B member 2 (Fragment) OS=Homo sapiens GN=DNAJB2 PE=1 SV=1 - [C9JRD2_HUMAN]	1.07667e+06	1.19568e+06	5.70101	11.84	2	2	2.08613	5.26	1	1	228	25.3954	5.73193
B0YJ74	Proteasome subunit alpha type OS=Homo sapiens GN=PSMA8 PE=3 SV=1 - [B0YJ74_HUMAN]	0	2.57003e+06					4.47106	11.79	2	2	212	23.7885	9.11475
E5RG13	Inositol monophosphatase 1 (Fragment) OS=Homo sapiens GN=IMPA1 PE=1 SV=1 - [E5RG13_HUMAN]	0	0					2.48674	11.76	1	1	153	17.0476	8.06006
P00558	Phosphoglycerate kinase 1 OS=Homo sapiens GN=PGK1 PE=1 SV=3 - [PGK1_HUMAN]	0	1.02448e+06					7.16448	11.75	3	3	417	44.5861	8.104
P06311	Ig kappa chain V-III region IARC/BL41 OS=Homo sapiens PE=4 SV=1 - [KV311_HUMAN]	2.76523e+06	9.35744e+06	3.34889	11.72	1	1	2.66743	11.72	1	1	128	14.0611	6.60986
P01707	Ig lambda chain V-II region TRO OS=Homo sapiens PE=1 SV=1 - [LV204_HUMAN]	0	0					2.19637	11.71	1	1	111	11.5536	8.29443
P0C0L4	Complement C4-A OS=Homo sapiens GN=C4A PE=1 SV=2 - [CO4A_HUMAN]	5.67775e+06	1.11552e+07	28.3135	10.26	12	14	19.2001	5.56	6	8	1744	192.664	7.07861
B8ZZB8	CB1 cannabinoid receptor-interacting protein 1 OS=Homo sapiens GN=CNRIP1 PE=1 SV=1 - [B8ZZB8_HUMAN]	0	0	1.6385	11.68	1	1					137	15.1581	9.39307
A0A0X9V9B3	MS-F1 light chain variable region (Fragment) OS=Homo sapiens PE=2 SV=1 - [A0A0X9V9B3_HUMAN]	3.91654e+06	1.94562e+07	2.05743	11.61	1	1	2.69806	11.61	1	1	112	12.1	5.96045
Q9UFP6	Putative uncharacterized protein DKFZp434H0350 (Fragment) OS=Homo sapiens GN=DKFZp434H0350 PE=2 SV=2 - [Q9UFP6_HUMAN]	0	0					1.81794	11.56	1	1	173	18.4302	10.6675
Q9H4B7	Tubulin beta-1 chain OS=Homo sapiens GN=TUBB1 PE=1 SV=1 - [TBB1_HUMAN]	5.36397e+06	514603	13.3198	11.53	5	6	2.61632	2.66	1	1	451	50.2946	5.17334
I3L3E4	Charged multivesicular body protein 6 (Fragment) OS=Homo sapiens GN=CHMP6 PE=1 SV=1 - [I3L3E4_HUMAN]	485282	0	2.6237	11.5	1	1					113	12.9314	4.14502
Q9UI62	PRO0457 OS=Homo sapiens PE=2 SV=1 - [Q9UI62_HUMAN]	0	0					2.40999	11.49	1	1	148	15.9729	8.03076
B4DNF3	cDNA FLJ61142, highly similar to Alkaline phosphatase, placental type(EC 3.1.3.1) OS=Homo sapiens PE=2 SV=1 - [B4DNF3_HUMAN]	0	0	2.94925	11.34	1	1					194	21.7327	9.46631
I3L3U1	Myosin light chain 4 OS=Homo sapiens GN=MYL4 PE=1 SV=1 - [I3L3U1_HUMAN]	690812	0	2.02516	11.3	1	1					115	12.2253	7.34229
H0YC23	Serine/threonine-protein phosphatase 2A catalytic subunit beta isoform (Fragment) OS=Homo sapiens GN=PPP2CB PE=1 SV=1 - [H0YC23_HUMAN]	0	245667					2.32498	11.29	1	1	124	13.8616	5.18604
O77971	HLA class II (Fragment) OS=Homo sapiens GN=HLA-DRB1 PE=4 SV=1 - [O77971_HUMAN]	2.36282e+06	0	0	11.25	1	1					80	9.7476	5.19873
F8WD59	40S ribosomal protein SA (Fragment) OS=Homo sapiens GN=RPSA PE=1 SV=2 - [F8WD59_HUMAN]	148284	0	1.938	11.21	1	1					116	12.6397	9.40771
P02774	Vitamin D-binding protein OS=Homo sapiens GN=GC PE=1 SV=1 - [VTDB_HUMAN]	2.27326e+06	0	3.92872	11.18	4	4					474	52.929	5.5415
A4FVC0	EIF2C2 protein (Fragment) OS=Homo sapiens GN=EIF2C2 PE=2 SV=1 - [A4FVC0_HUMAN]	3.23567e+06	0	16.1958	11.14	7	7					808	91.4381	9.36377
Q86UX7	Fermitin family homolog 3 OS=Homo sapiens GN=FERMT3 PE=1 SV=1 - [URP2_HUMAN]	3.22533e+06	0	9.68663	11.09	5	5					667	75.905	6.97607
A0A087WUL2	Proteasome subunit beta type-3 (Fragment) OS=Homo sapiens GN=PSMB3 PE=1 SV=1 - [A0A087WUL2_HUMAN]	0	683385					2.19635	11.03	1	1	145	16.1501	8.42627
P02747	Complement C1q subcomponent subunit C OS=Homo sapiens GN=C1QC PE=1 SV=3 - [C1QC_HUMAN]	891879	1.80389e+06	2.29858	11.02	2	2	2.6531	7.35	1	1	245	25.7571	8.41162
P01833	Polymeric immunoglobulin receptor OS=Homo sapiens GN=PIGR PE=1 SV=4 - [PIGR_HUMAN]	1.25438e+06	1.34423e+06	12.7997	9.69	5	5	10.4296	7.98	4	4	764	83.2317	5.74463
H3BT58	Coactosin-like protein OS=Homo sapiens GN=COTL1 PE=1 SV=1 - [H3BT58_HUMAN]	0	1.06866e+06					1.85489	10.96	1	1	73	8.2193	8.41162
I7HPB5	Butyrophilin-like 2 (MHC class II associated) (Fragment) OS=Homo sapiens GN=BTNL2 PE=4 SV=1 - [I7HPB5_HUMAN]	1.29261e+06	0	2.86645	10.9	1	1					211	23.3255	5.04639
A0A0C4DGI8	Probable E3 ubiquitin-protein ligase DTX3 (Fragment) OS=Homo sapiens GN=DTX3 PE=1 SV=1 - [A0A0C4DGI8_HUMAN]	56789.8	0	2.99187	10.82	1	1					194	20.9349	8.54346
P55072	Transitional endoplasmic reticulum ATPase OS=Homo sapiens GN=VCP PE=1 SV=4 - [TERA_HUMAN]	331833	2.5856e+06	6.23551	4.34	3	3	9.7282	8.06	4	4	806	89.2657	5.26221
Q06S70	3'-5' exonuclease TREX2 long form OS=Homo sapiens PE=2 SV=1 - [Q06S70_HUMAN]	0	809864					4.40265	10.79	2	2	278	30.2084	6.59521
P20339	Ras-related protein Rab-5A OS=Homo sapiens GN=RAB5A PE=1 SV=2 - [RAB5A_HUMAN]	1.18016e+06	166742	2.02695	5.12	1	1	2.37535	5.58	1	1	215	23.6438	8.14795
Q96FQ6	Protein S100-A16 OS=Homo sapiens GN=S100A16 PE=1 SV=1 - [S10AG_HUMAN]	0	209493					1.7041	10.68	1	1	103	11.794	6.78564
Q5T2E7	UPF0668 protein C10orf76 OS=Homo sapiens GN=C10orf76 PE=1 SV=1 - [Q5T2E7_HUMAN]	357266	0	2.6137	10.61	1	1					198	22.9106	8.36768
Q53G71	Calreticulin variant (Fragment) OS=Homo sapiens PE=2 SV=1 - [Q53G71_HUMAN]	4.1491e+06	633879	7.97105	10.59	4	5	2.0246	1.97	1	1	406	46.8901	4.44971
Q8IWV7	E3 ubiquitin-protein ligase UBR1 OS=Homo sapiens GN=UBR1 PE=1 SV=1 - [UBR1_HUMAN]	775504	4.19793e+06	16.8527	5.03	7	7	30.3046	9.21	13	13	1749	200.08	6.01123
P28325	Cystatin-D OS=Homo sapiens GN=CST5 PE=1 SV=1 - [CYTD_HUMAN]	0	0	2.13935	10.56	1	1					142	16.0699	7.1665
A0A0F7T6Q1	IGHV1-2 protein (Fragment) OS=Homo sapiens GN=IGHV1-2 PE=4 SV=1 - [A0A0F7T6Q1_HUMAN]	0	2.34918e+07					2.52073	10.48	1	1	105	11.9037	9.29053
B4DIC4	cDNA FLJ52195, highly similar to LIM and SH3 domain protein 1 OS=Homo sapiens PE=2 SV=1 - [B4DIC4_HUMAN]	243720	0	2.21626	10.4	1	1					125	14.5881	8.68994
Q9C0C9	(E3-independent) E2 ubiquitin-conjugating enzyme OS=Homo sapiens GN=UBE2O PE=1 SV=3 - [UBE2O_HUMAN]	1.74425e+06	0	18.6499	10.37	9	9					1292	141.205	5.12256
Q3SXM5	Inactive hydroxysteroid dehydrogenase-like protein 1 OS=Homo sapiens GN=HSDL1 PE=1 SV=3 - [HSDL1_HUMAN]	0	0	2.95662	10.3	1	1					330	36.9781	8.71924
J3KRV4	Dual-specificity mitogen-activated protein kinase kinase 3 (Fragment) OS=Homo sapiens GN=MAP2K3 PE=1 SV=1 - [J3KRV4_HUMAN]	113372	0	2.78012	10.29	1	1					136	14.9952	6.49365
Q9UL82	Myosin-reactive immunoglobulin light chain variable region (Fragment) OS=Homo sapiens PE=2 SV=1 - [Q9UL82_HUMAN]	1.18428e+07	1.4209e+07	2.38535	10.28	1	1	2.5547	10.28	1	1	107	11.4377	6.59521
P62191	26S protease regulatory subunit 4 OS=Homo sapiens GN=PSMC1 PE=1 SV=1 - [PRS4_HUMAN]	449062	398590	2.10622	2.73	1	1	2.12116	7.5	2	2	440	49.1537	6.21436
C9JZ93	STAM-binding protein (Fragment) OS=Homo sapiens GN=STAMBP PE=1 SV=1 - [C9JZ93_HUMAN]	1560828	0	2.43517	10.22	1	1					137	15.9964	6.81494
P16401	Histone H1.5 OS=Homo sapiens GN=HIST1H1B PE=1 SV=3 - [H15_HUMAN]	2.53483e+06	766106	4.67068	10.18	2	2	2.20452	4.87	1	1	226	22.5665	10.9165
A5D8X1	FLJ45422 protein OS=Homo sapiens GN=FLJ45422 PE=2 SV=1 - [A5D8X1_HUMAN]	0	0	2.65177	10.18	1	1					167	18.5903	8.19189
Q5HY57	Emerin OS=Homo sapiens GN=EMD PE=1 SV=1 - [Q5HY57_HUMAN]	1.70344e+06	0	4.97692	10.05	2	2					219	24.9229	5.021
O95969	Secretoglobin family 1D member 2 OS=Homo sapiens GN=SCGB1D2 PE=2 SV=1 - [SG1D2_HUMAN]	339792	0	1.75293	10	1	1					90	9.91834	8.25049
Q8NBW0	cDNA FLJ90715 fis, clone PLACE1008469 OS=Homo sapiens PE=2 SV=1 - [Q8NBW0_HUMAN]	0	0					3.24656	10	1	1	330	36.9295	8.80713
B4DE94	cDNA FLJ57707, highly similar to Ketosamine-3-kinase (EC 2.7.1.-) OS=Homo sapiens PE=2 SV=1 - [B4DE94_HUMAN]	1.53318e+06	6.19172e+06	1.70973	9.57	3	3	2.65002	7.09	2	2	282	31.3628	8.04541
H0YJC0	26S protease regulatory subunit 10B (Fragment) OS=Homo sapiens GN=PSMC6 PE=1 SV=1 - [H0YJC0_HUMAN]	150820	334179	2.49118	5.73	1	1	5.66104	9.92	2	2	262	29.6324	6.40479
C9JV37	Prothrombin (Fragment) OS=Homo sapiens GN=F2 PE=1 SV=1 - [C9JV37_HUMAN]	1.01824e+06	705310	2.40551	5.86	1	1	3.84928	9.88	2	2	324	35.9088	4.81787
P02743	Serum amyloid P-component OS=Homo sapiens GN=APCS PE=1 SV=2 - [SAMP_HUMAN]	1.26904e+06	1.42624e+06	1.93427	4.48	1	1	4.88408	9.87	2	2	223	25.3711	6.53662
O76013	Keratin, type I cuticular Ha6 OS=Homo sapiens GN=KRT36 PE=2 SV=1 - [KRT36_HUMAN]	6.06837e+07	5.81569e+08	9.93235	5.35	3	5	25.3185	7.92	3	12	467	52.214	4.94482
Q8TF65	PDZ domain-containing protein GIPC2 OS=Homo sapiens GN=GIPC2 PE=1 SV=1 - [GIPC2_HUMAN]	962910	0	6.45438	9.84	3	3	3.03187	6.98	1	1	315	34.333	6.45557
I3L3X7	Proteasome subunit beta type-6 (Fragment) OS=Homo sapiens GN=PSMB6 PE=1 SV=1 - [I3L3X7_HUMAN]	0	1.0121e+06					2.13853	9.8	1	1	102	10.6792	5.31299
J3JS69	40S ribosomal protein S18 OS=Homo sapiens GN=RPS18 PE=1 SV=1 - [J3JS69_HUMAN]	886042	0	1.85899	9.76	1	1					82	9.76138	11.4146
A0A087WYU1	Sorting nexin OS=Homo sapiens GN=SNX9 PE=1 SV=1 - [A0A087WYU1_HUMAN]	5.71444e+06	1.66541e+06	7.85039	9.76	4	4	4.96412	6.23	2	2	594	66.4346	5.57959
P30050	60S ribosomal protein L12 OS=Homo sapiens GN=RPL12 PE=1 SV=1 - [RL12_HUMAN]	0	324237					2.76775	9.7	1	1	165	17.8075	9.42236
B4E3E6	cDNA FLJ58832, highly similar to Heterogeneous nuclear ribonucleoprotein A3 OS=Homo sapiens PE=2 SV=1 - [B4E3E6_HUMAN]	140996	712038	2.42439	9.6	2	2	6.65845	9.6	2	2	323	34.168	8.104
B7Z2I0	cDNA FLJ53866 OS=Homo sapiens PE=2 SV=1 - [B7Z2I0_HUMAN]	0	0	1.93909	9.58	1	1					167	16.5657	7.94287
B4DZH3	cDNA FLJ52032, highly similar to Transmembrane emp24 domain-containing protein 10 OS=Homo sapiens PE=2 SV=1 - [B4DZH3_HUMAN]	43001.2	0	0	9.57	1	1					94	11.3269	8.104
J3QQM1	26S protease regulatory subunit 8 (Fragment) OS=Homo sapiens GN=PSMC5 PE=1 SV=1 - [J3QQM1_HUMAN]	858894	1.46512e+06	5.05058	9.51	2	2	6.7455	4.94	1	2	263	29.3284	6.17627
A0A0C4DH36	Protein IGHV3-38 (Fragment) OS=Homo sapiens GN=IGHV3-38 PE=1 SV=1 - [A0A0C4DH36_HUMAN]	0	3.9107e+06					2.6433	9.48	1	1	116	12.7504	9.24658
F8W0V3	Extracellular glycoprotein lacritin OS=Homo sapiens GN=LACRT PE=1 SV=1 - [F8W0V3_HUMAN]	2.06017e+06	3.06046e+06	2.27552	9.45	1	1	2.39808	9.45	1	1	127	13.0247	6.06201
B7Z2A1	cDNA FLJ56068, highly similar to DNA damage-binding protein 1 OS=Homo sapiens PE=2 SV=1 - [B7Z2A1_HUMAN]	4.64427e+06	1.46419e+07	7.78464	5.04	3	3	22.5854	9.43	8	10	1092	121.66	5.5415
R4GN98	Protein S100 (Fragment) OS=Homo sapiens GN=S100A6 PE=1 SV=1 - [R4GN98_HUMAN]	0	1.28496e+07					1.99672	9.41	1	1	85	9.67506	5.45264
A0A0C4DH35	Protein IGHV3-35 (Fragment) OS=Homo sapiens GN=IGHV3-35 PE=1 SV=1 - [A0A0C4DH35_HUMAN]	1.8522e+06	8.16656e+06	2.88755	9.4	1	1	3.39306	9.4	1	1	117	12.8023	7.88428
C9JPS2	DNA repair protein REV1 (Fragment) OS=Homo sapiens GN=REV1 PE=1 SV=1 - [C9JPS2_HUMAN]	245434	0	2.22085	9.38	1	1					192	21.4777	8.73389
K7EN27	Protein deglycase DJ-1 (Fragment) OS=Homo sapiens GN=PARK7 PE=1 SV=1 - [K7EN27_HUMAN]	0	642698					3.59421	9.38	1	1	160	16.9917	6.17627
P80419	Ig heavy chain V-III region GAR OS=Homo sapiens PE=1 SV=1 - [HV322_HUMAN]	119960	3.40253e+06	2.39985	9.32	1	1	2.18757	9.32	1	1	118	13.0792	4.80518
P61106	Ras-related protein Rab-14 OS=Homo sapiens GN=RAB14 PE=1 SV=4 - [RAB14_HUMAN]	849535	3.05733e+06	6.23691	9.3	2	3	2.11403	5.12	1	1	215	23.8819	6.21436
B2R602	cDNA, FLJ92709, highly similar to Homo sapiens LanC lantibiotic synthetase component C-like 1 (bacterial) (LANCL1), mRNA OS=Homo sapiens PE=2 SV=1 - [B2R602_HUMAN]	0	4.81384e+06					4.08034	9.27	3	3	399	45.2726	7.89893
A0N5G7	Rheumatoid factor D5 heavy chain (Fragment) OS=Homo sapiens GN=VH3 PE=2 SV=1 - [A0N5G7_HUMAN]	0	3.03322e+06					3.0917	9.24	1	1	119	12.9784	8.93896
B3KXS3	cDNA FLJ45947 fis, clone PLACE7007379, highly similar to Homo sapiens carboxypeptidase Z (CPZ), transcript variant 2, mRNA OS=Homo sapiens PE=2 SV=1 - [B3KXS3_HUMAN]	0	0					2.18688	9.23	1	1	260	29.3501	9.61279
B4E1E0	CTP synthase OS=Homo sapiens PE=2 SV=1 - [B4E1E0_HUMAN]	0	1.09613e+06	1.83462	4.14	1	1	6.34436	9.2	3	3	435	49.6632	7.51807
A0A087WXM8	Basal cell adhesion molecule OS=Homo sapiens GN=BCAM PE=1 SV=1 - [A0A087WXM8_HUMAN]	205170	2.43834e+06	7.57063	6.97	3	3	4.25474	7.48	3	3	588	63.654	6.1001
Q8IW75	Serpin A12 OS=Homo sapiens GN=SERPINA12 PE=1 SV=1 - [SPA12_HUMAN]	0	2.72432e+06					8.09788	9.18	4	5	414	47.145	9.29053
A0A0A0MSV6	Complement C1q subcomponent subunit B (Fragment) OS=Homo sapiens GN=C1QB PE=1 SV=5 - [A0A0A0MSV6_HUMAN]	2.12266e+06	0	2.29873	9.17	2	2					229	24.1023	9.15869
P03973	Antileukoproteinase OS=Homo sapiens GN=SLPI PE=1 SV=2 - [SLPI_HUMAN]	705579	7.6482e+06	2.52879	9.09	1	1	2.15304	9.09	1	1	132	14.3159	8.74854
M0QZL1	Flavin reductase (NADPH) OS=Homo sapiens GN=BLVRB PE=1 SV=1 - [M0QZL1_HUMAN]	373637	850724	1.79609	9.09	1	1	2.03845	9.09	1	1	154	15.6599	5.45264
H0YII4	Protein DDI1 homolog 2 (Fragment) OS=Homo sapiens GN=DDI2 PE=1 SV=1 - [H0YII4_HUMAN]	2.77154e+06	0	2.14235	9.09	1	1					99	11.2488	5.09717
H7C5J4	CCR4-NOT transcription complex subunit 3 (Fragment) OS=Homo sapiens GN=CNOT3 PE=1 SV=1 - [H7C5J4_HUMAN]	234998	0	0	9.09	1	1					88	10.8384	7.56201
P50238	Cysteine-rich protein 1 OS=Homo sapiens GN=CRIP1 PE=1 SV=3 - [CRIP1_HUMAN]	0	3.19759e+06					1.6859	9.09	1	1	77	8.52701	8.74854
S5GGH1	Reverse transcriptase (Fragment) OS=Homo sapiens GN=pol PE=2 SV=1 - [S5GGH1_HUMAN]	0	0					2.41724	9.02	1	1	255	29.1418	9.39307
P00747	Plasminogen OS=Homo sapiens GN=PLG PE=1 SV=2 - [PLMN_HUMAN]	222399	1.9555e+06	4.34699	3.58	2	2	7.90505	7.78	4	4	810	90.5102	7.23975
A0A024RC87	Ribonuclease/angiogenin inhibitor 1, isoform CRA_a OS=Homo sapiens GN=RNH1 PE=4 SV=1 - [A0A024RC87_HUMAN]	1.19074e+06	0	8.69117	8.99	3	3					456	49.3848	4.84326
H7BZJ3	Protein disulfide-isomerase A3 (Fragment) OS=Homo sapiens GN=PDIA3 PE=1 SV=1 - [H7BZJ3_HUMAN]	2.72626e+06	0	2.33703	8.94	1	1	2.30727	8.94	1	1	123	13.5108	7.29834
Q8NGK0	Olfactory receptor 51G2 OS=Homo sapiens GN=OR51G2 PE=2 SV=1 - [O51G2_HUMAN]	0	0	2.95623	8.92	1	1					314	34.9883	8.5874
P26447	Protein S100-A4 OS=Homo sapiens GN=S100A4 PE=1 SV=1 - [S10A4_HUMAN]	256669	0	0	8.91	1	1					101	11.7207	6.11279
Q9NZH8	Interleukin-36 gamma OS=Homo sapiens GN=IL36G PE=1 SV=1 - [IL36G_HUMAN]	0	4.17749e+06					2.37362	8.88	1	1	169	18.7094	5.13525
B4DTA2	cDNA FLJ60148, highly similar to Homo sapiens heterogeneous nuclear ribonucleoprotein D-like (HNRPDL), transcript variant 2, mRNA OS=Homo sapiens PE=2 SV=1 - [B4DTA2_HUMAN]	299856	367521	1.98122	5.9	1	1	1.77102	2.95	1	1	271	30.1957	8.71924
B1AK85	F-actin-capping protein subunit beta OS=Homo sapiens GN=CAPZB PE=1 SV=1 - [B1AK85_HUMAN]	1.09684e+06	0	3.15322	8.85	2	2					260	29.2465	5.98584
A8K7X3	cDNA FLJ75782, highly similar to Homo sapiens purinergic receptor P2Y, G-protein coupled, 10 (P2RY10), transcript variant 1, mRNA OS=Homo sapiens PE=2 SV=1 - [A8K7X3_HUMAN]	0	4.50639e+06					2.55968	8.85	1	1	339	38.7589	9.01221
S4R471	Protein AMBP (Fragment) OS=Homo sapiens GN=AMBP PE=1 SV=1 - [S4R471_HUMAN]	198049	0	2.17997	8.81	1	1					193	21.4264	7.25439
Q75L23	Putative uncharacterized protein PSMC2 (Fragment) OS=Homo sapiens GN=PSMC2 PE=3 SV=1 - [Q75L23_HUMAN]	0	480089	2.43772	3.18	1	1	6.70828	8.8	3	3	409	45.8027	6.1001
H0YJS4	Eukaryotic translation initiation factor 2 subunit 1 (Fragment) OS=Homo sapiens GN=EIF2S1 PE=1 SV=1 - [H0YJS4_HUMAN]	156363	0	3.94279	8.73	2	2					252	28.9572	8.48486
E9PLG2	26S protease regulatory subunit 6A (Fragment) OS=Homo sapiens GN=PSMC3 PE=1 SV=3 - [E9PLG2_HUMAN]	214683	0	2.33971	8.7	1	1					184	20.4747	5.07178
Q5T985	Inter-alpha-trypsin inhibitor heavy chain H2 OS=Homo sapiens GN=ITIH2 PE=1 SV=1 - [Q5T985_HUMAN]	7.74093e+06	4.58543e+06	13.5148	7.38	5	5	5.99504	4.06	3	3	935	105.15	7.03467
A2NYU7	Heavy chain Fab (Fragment) OS=Homo sapiens PE=2 SV=1 - [A2NYU7_HUMAN]	0	1.8146e+07					4.65006	8.66	2	2	127	13.9831	9.24658
Q86YZ3	Hornerin OS=Homo sapiens GN=HRNR PE=1 SV=2 - [HORN_HUMAN]	7.75692e+06	9.37491e+06	22.4162	8.46	7	9	25.159	5.86	7	9	2850	282.228	10.0376
O43633	Charged multivesicular body protein 2a OS=Homo sapiens GN=CHMP2A PE=1 SV=1 - [CHM2A_HUMAN]	215551	0	3.67275	8.56	1	1					222	25.0879	5.97314
Q9NX57	Ras-related protein Rab-20 OS=Homo sapiens GN=RAB20 PE=1 SV=1 - [RAB20_HUMAN]	0	0					0	8.55	1	1	234	26.2602	6.55127
C9JTH1	Interleukin-36 receptor antagonist protein (Fragment) OS=Homo sapiens GN=IL36RN PE=1 SV=1 - [C9JTH1_HUMAN]	0	785131					1.89516	8.55	1	1	117	12.6145	7.23975
Q7Z3V9	Putative uncharacterized protein DKFZp686E1183 OS=Homo sapiens GN=DKFZp686E1183 PE=2 SV=1 - [Q7Z3V9_HUMAN]	0	0	3.35794	8.5	1	1					200	23.3025	4.94482
P46783	40S ribosomal protein S10 OS=Homo sapiens GN=RPS10 PE=1 SV=1 - [RS10_HUMAN]	0	571964					2.65714	8.48	1	1	165	18.8859	10.1548
Q15230	Pregnancy-specific beta-1 glycoprotein (Fragment) OS=Homo sapiens GN=PSG1 PE=4 SV=1 - [Q15230_HUMAN]	2.33922e+06	0	2.84122	8.47	1	1					189	21.341	9.56885
H3BR68	Fructose-bisphosphate aldolase A (Fragment) OS=Homo sapiens GN=ALDOA PE=1 SV=1 - [H3BR68_HUMAN]	0	5.0816e+06					2.58242	8.46	1	1	130	13.769	8.90967
E7EMS7	Dermokine OS=Homo sapiens GN=DMKN PE=1 SV=1 - [E7EMS7_HUMAN]	0	556362					2.35469	8.4	1	1	131	13.3261	7.29834
B2R8I2	cDNA, FLJ93914, highly similar to Homo sapiens histidine-rich glycoprotein (HRG), mRNA OS=Homo sapiens PE=2 SV=1 - [B2R8I2_HUMAN]	884796	1.66758e+06	4.4076	5.71	2	2	7.99686	8.38	3	3	525	59.4748	7.44482
A0A0G2JLU2	Leukocyte immunoglobulin-like receptor subfamily B member 3 OS=Homo sapiens GN=LILRB3 PE=4 SV=1 - [A0A0G2JLU2_HUMAN]	0	0					2.20712	8.38	1	1	191	20.9174	8.48486
O43866	CD5 antigen-like OS=Homo sapiens GN=CD5L PE=1 SV=1 - [CD5L_HUMAN]	733065	0	2.02989	8.36	2	2					347	38.0629	5.46533
E5RGV5	Nucleolysin TIA-1 isoform p40 OS=Homo sapiens GN=TIA1 PE=1 SV=1 - [E5RGV5_HUMAN]	0	769589					2.19752	8.33	1	1	144	15.8107	7.00537
A0A024RA28	Heterogeneous nuclear ribonucleoprotein A2/B1, isoform CRA_d OS=Homo sapiens GN=HNRPA2B1 PE=4 SV=1 - [A0A024RA28_HUMAN]	0	0					3.42528	8.31	1	1	301	31.1435	9.14404
F5GZ45	Folate receptor beta (Fragment) OS=Homo sapiens GN=FOLR2 PE=1 SV=7 - [F5GZ45_HUMAN]	3.78263e+06	0	2.86079	8.29	1	1					181	21.0538	7.69385
H0YJX6	Protein arginine N-methyltransferase 5 (Fragment) OS=Homo sapiens GN=PRMT5 PE=1 SV=1 - [H0YJX6_HUMAN]	149799	0	1.97277	8.24	2	2					279	32.2913	5.90967
A2NYU9	Heavy chain Fab (Fragment) OS=Homo sapiens PE=2 SV=1 - [A2NYU9_HUMAN]	0	2.14648e+08					4.14357	8.2	1	2	122	13.5438	9.48096
O95747	Serine/threonine-protein kinase OSR1 OS=Homo sapiens GN=OXSR1 PE=1 SV=1 - [OXSR1_HUMAN]	1.9102e+06	0	6.45435	8.16	3	3					527	57.9861	6.43018
Q5NV88	V1-22 protein (Fragment) OS=Homo sapiens GN=V1-22 PE=1 SV=1 - [Q5NV88_HUMAN]	1.12028e+07	9.07073e+06	2.05163	8.16	1	1	1.76491	8.16	1	1	98	10.6369	4.77979
A0A0U1RQT9	Synaptophysin-like protein 1 (Fragment) OS=Homo sapiens GN=SYPL1 PE=1 SV=1 - [A0A0U1RQT9_HUMAN]	0	2.00133e+06					1.96029	8.15	1	1	135	14.9573	5.77002
Q05D06	MAP4 protein (Fragment) OS=Homo sapiens GN=MAP4 PE=2 SV=1 - [Q05D06_HUMAN]	3.15392e+06	428418	3.23363	8.12	1	1	3.22875	8.12	1	1	382	41.5463	4.53857
G9I6H4	BNF1 variant (Fragment) OS=Homo sapiens GN=bnf1 PE=2 SV=1 - [G9I6H4_HUMAN]	0	0					2.28164	8.09	1	1	136	15.3272	7.63525
J3QR48	Importin subunit beta-1 (Fragment) OS=Homo sapiens GN=KPNB1 PE=1 SV=7 - [J3QR48_HUMAN]	467972	3.48322e+06	1.63526	8.05	1	1	1.92857	8.05	1	1	149	16.4746	5.56689
H0Y3Q6	Patched domain-containing protein 4 (Fragment) OS=Homo sapiens GN=PTCHD4 PE=1 SV=1 - [H0Y3Q6_HUMAN]	0	0	2.25632	8.04	1	1					311	34.8084	9.46631
P62851	40S ribosomal protein S25 OS=Homo sapiens GN=RPS25 PE=1 SV=1 - [RS25_HUMAN]	712941	0	1.97462	8	1	1					125	13.7337	10.1108
Q5GMF8	Putative uncharacterized protein DKFZp686D123 OS=Homo sapiens GN=DKFZp686D123 PE=4 SV=1 - [Q5GMF8_HUMAN]	728702	0	3.07688	7.99	1	1					313	34.3657	8.32373
Q9H1J5	Protein Wnt-8a OS=Homo sapiens GN=WNT8A PE=2 SV=2 - [WNT8A_HUMAN]	0	0	2.80331	7.98	1	1					351	38.8234	7.76709
P27824	Calnexin OS=Homo sapiens GN=CANX PE=1 SV=2 - [CALX_HUMAN]	891202	0	9.04754	7.94	3	3					592	67.5259	4.60205
P04217	Alpha-1B-glycoprotein OS=Homo sapiens GN=A1BG PE=1 SV=4 - [A1BG_HUMAN]	0	660243	1.8075	2.83	1	1	4.2122	5.05	2	2	495	54.2195	5.85889
F6T1Q0	2',5'-phosphodiesterase 12 OS=Homo sapiens GN=PDE12 PE=1 SV=1 - [F6T1Q0_HUMAN]	0	776202					6.38725	7.84	3	3	472	52.1427	7.84033
B2MUD5	Neutrophil elastase (Fragment) OS=Homo sapiens GN=ELA2 PE=4 SV=1 - [B2MUD5_HUMAN]	2.61164e+07	0	5.65479	7.81	2	3					192	20.6487	8.89502
E9PMI6	Methylosome subunit pICln OS=Homo sapiens GN=CLNS1A PE=1 SV=1 - [E9PMI6_HUMAN]	3.18237e+06	0	2.33714	7.78	1	1					167	18.2477	4.41162
A0A024RC29	Desmocollin 3, isoform CRA_b OS=Homo sapiens GN=DSC3 PE=4 SV=1 - [A0A024RC29_HUMAN]	0	9.14707e+06					15.4741	7.7	6	6	896	99.8922	6.1001
B7Z4V2	cDNA FLJ51907, highly similar to Stress-70 protein, mitochondrial OS=Homo sapiens PE=2 SV=1 - [B7Z4V2_HUMAN]	83337.5	1.33148e+06	2.41478	2.86	1	1	6.69105	4.81	3	3	665	72.3561	5.93506
A2NB43	Cold agglutinin FS-1 H-chain (Fragment) OS=Homo sapiens GN=IGH@ PE=2 SV=1 - [A2NB43_HUMAN]	0	116102409					4.60815	7.63	1	2	118	13.0447	9.40771
Q93020	GTP-binding regulatory protein Gi alpha-2 chain (Fragment) OS=Homo sapiens GN=WUGSC:H_LUCA16.1 PE=4 SV=2 - [Q93020_HUMAN]	765038	0	1.62134	7.61	1	1					197	22.086	5.49072
B4DR65	cDNA FLJ58931, highly similar to Period circadian protein 3 OS=Homo sapiens PE=2 SV=1 - [B4DR65_HUMAN]	188537	0	2.97463	7.6	1	1					250	26.9428	5.16064
O43386	KIA001LB (Fragment) OS=Homo sapiens GN=KIA001LB PE=4 SV=1 - [O43386_HUMAN]	0	1.15477e+06					0	7.6	1	1	579	65.1568	5.31299
Q7RTS7	Keratin, type II cytoskeletal 74 OS=Homo sapiens GN=KRT74 PE=1 SV=2 - [K2C74_HUMAN]	6.15196e+06	1.02976e+08	19.3615	5.67	5	10	24.2963	7.56	5	11	529	57.8296	7.7085
B4DFN6	cDNA FLJ59866, highly similar to 2',3'-cyclic-nucleotide 3'-phosphodiesterase (EC 3.1.4.37) OS=Homo sapiens PE=2 SV=1 - [B4DFN6_HUMAN]	0	0	2.46863	7.53	1	1					186	20.2324	8.85107
P01034	Cystatin-C OS=Homo sapiens GN=CST3 PE=1 SV=1 - [CYTC_HUMAN]	0	465377					2.13404	7.53	1	1	146	15.7891	8.74854
Q6KB66	Keratin, type II cytoskeletal 80 OS=Homo sapiens GN=KRT80 PE=1 SV=2 - [K2C80_HUMAN]	2.1002e+06	4.65802e+06	5.48395	5.53	2	2	6.87515	7.52	3	3	452	50.4938	5.66846
Q9UGM3	Deleted in malignant brain tumors 1 protein OS=Homo sapiens GN=DMBT1 PE=1 SV=2 - [DMBT1_HUMAN]	4.70958e+06	0	3.71921	7.5	2	2					2413	260.569	5.43994
P12724	Eosinophil cationic protein OS=Homo sapiens GN=RNASE3 PE=1 SV=2 - [ECP_HUMAN]	1.5425e+06	0	2.47124	7.5	1	1					160	18.3733	10.0229
F8WE65	Peptidyl-prolyl cis-trans isomerase OS=Homo sapiens GN=PPIA PE=1 SV=1 - [F8WE65_HUMAN]	0	2.63445e+06					1.6692	7.5	1	1	120	13.0133	6.771
P08637	Low affinity immunoglobulin gamma Fc region receptor III-A OS=Homo sapiens GN=FCGR3A PE=1 SV=2 - [FCG3A_HUMAN]	0	305385					3.98715	7.48	2	2	254	29.0707	8.07471
Q52LG2	Keratin-associated protein 13-2 OS=Homo sapiens GN=KRTAP13-2 PE=2 SV=1 - [KR132_HUMAN]	0	1.92659e+06					2.18998	7.43	1	1	175	18.7141	8.29443
A4F4K3	Cytochrome P450 1A1 OS=Homo sapiens GN=CYP1A1 PE=2 SV=1 - [A4F4K3_HUMAN]	0	745256					0	7.42	1	1	229	25.297	8.104
Q5D862	Filaggrin-2 OS=Homo sapiens GN=FLG2 PE=1 SV=1 - [FILA2_HUMAN]	411288	1.56879e+07	10.6272	3.51	4	4	22.1718	6.11	8	9	2391	247.928	8.30908
B7Z2R6	cDNA FLJ50764 OS=Homo sapiens PE=2 SV=1 - [B7Z2R6_HUMAN]	468383	0	2.28683	7.36	1	1					163	17.5776	8.27979
D6REQ6	Ribonuclease T2 OS=Homo sapiens GN=RNASET2 PE=1 SV=1 - [D6REQ6_HUMAN]	0	0	2.97062	7.34	1	1					218	25.2925	6.06201
B4DVI2	cDNA FLJ55415, highly similar to Gamma-glutamyl hydrolase (EC 3.4.19.9) OS=Homo sapiens PE=2 SV=1 - [B4DVI2_HUMAN]	0	716711					2.5175	7.32	1	1	205	22.6377	7.69385
B4DNK4	Pyruvate kinase OS=Homo sapiens GN=PKM PE=1 SV=1 - [B4DNK4_HUMAN]	45039.1	0	2.32887	2.41	1	1	2.58328	4.81	1	1	457	49.8659	7.82568
H0YBL6	Probable C-mannosyltransferase DPY19L4 (Fragment) OS=Homo sapiens GN=DPY19L4 PE=1 SV=7 - [H0YBL6_HUMAN]	0	0	0	7.22	1	1					277	32.1258	8.49951
H3BMX7	StAR-related lipid transfer protein 9 (Fragment) OS=Homo sapiens GN=STARD9 PE=4 SV=1 - [H3BMX7_HUMAN]	0	0	2.39866	7.21	1	1					222	25.4021	5.66846
B4DJI1	L-lactate dehydrogenase OS=Homo sapiens PE=2 SV=1 - [B4DJI1_HUMAN]	0	9.47426e+06					5.5205	7.21	2	2	305	33.5717	8.45557
Q59GN1	Proteasome subunit beta type (Fragment) OS=Homo sapiens PE=2 SV=1 - [Q59GN1_HUMAN]	1.05735e+06	0	1.79942	7.14	1	1					196	21.2606	8.66064
C9J0K6	Sorcin OS=Homo sapiens GN=SRI PE=1 SV=1 - [C9J0K6_HUMAN]	962902	5.2832e+06	1.85222	7.1	1	1	2.48213	7.1	1	1	155	17.5935	5.60498
A0A023UN48	RHAG OS=Homo sapiens GN=RHAG PE=2 SV=1 - [A0A023UN48_HUMAN]	3.02562e+07	6.80207e+07	5.10678	7.09	2	2	1.72119	2.2	1	1	409	44.1987	6.84424
Q71RA6	PP9455 OS=Homo sapiens PE=2 SV=1 - [Q71RA6_HUMAN]	946681	0	2.62245	7.06	1	1					255	27.2705	6.11279
Q6ZUZ4	cDNA FLJ43187 fis, clone FCBBF3023443 OS=Homo sapiens PE=2 SV=1 - [Q6ZUZ4_HUMAN]	3.5754e+06	0	0	7.03	1	1					128	13.6942	11.4585
Q14210	Lymphocyte antigen 6D OS=Homo sapiens GN=LY6D PE=1 SV=1 - [LY6D_HUMAN]	0	5.74204e+07					4.72777	7.03	1	2	128	13.2777	8.20654
U3KPR7	Calpain small subunit 1 (Fragment) OS=Homo sapiens GN=CAPNS1 PE=1 SV=1 - [U3KPR7_HUMAN]	0	222596					0	7	1	1	100	11.3915	5.41455
B4DGQ8	cDNA FLJ50145, highly similar to Homo sapiens Cdc42 guanine nucleotide exchange factor (GEF) 9 (ARHGEF9), mRNA OS=Homo sapiens PE=2 SV=1 - [B4DGQ8_HUMAN]	0	3.91627e+06					3.13194	7	1	1	243	28.6928	8.71924
A0A0C4DH04	N-acetyltransferase ESCO1 OS=Homo sapiens GN=ESCO1 PE=4 SV=1 - [A0A0C4DH04_HUMAN]	0	0					2.17273	6.98	1	1	172	19.9141	8.14795
B5MDS3	Zinc finger protein 618 (Fragment) OS=Homo sapiens GN=ZNF618 PE=1 SV=2 - [B5MDS3_HUMAN]	0	0					2.2645	6.93	1	1	375	41.0828	6.96143
J3QRY4	26S proteasome non-ATPase regulatory subunit 11 (Fragment) OS=Homo sapiens GN=PSMD11 PE=1 SV=7 - [J3QRY4_HUMAN]	0	1.07707e+06					2.0748	6.91	1	1	188	21.167	5.41455
A8K2W3	cDNA FLJ78516 OS=Homo sapiens PE=2 SV=1 - [A8K2W3_HUMAN]	866178	0	2.85779	6.82	1	1					425	47.0726	5.24951
Q96BF3	Transmembrane and immunoglobulin domain-containing protein 2 OS=Homo sapiens GN=TMIGD2 PE=1 SV=2 - [TMIG2_HUMAN]	0	0	0	6.74	1	1					282	30.6554	8.82178
I3L2K1	Uncharacterized protein (Fragment) OS=Homo sapiens PE=4 SV=1 - [I3L2K1_HUMAN]	511425	0	0	6.73	1	1					104	10.9713	10.9019
P11678	Eosinophil peroxidase OS=Homo sapiens GN=EPX PE=1 SV=2 - [PERE_HUMAN]	6.97684e+06	6.53001e+06	9.38784	5.59	4	4	0	0.98	1	1	715	80.9891	10.2866
B4DL38	cDNA FLJ54816, highly similar to Early growth response protein 2 OS=Homo sapiens PE=2 SV=1 - [B4DL38_HUMAN]	0	2.97623e+06					2.32145	6.51	1	1	261	27.1941	4.99561
A0A087X0P7	Proline-rich protein 1 OS=Homo sapiens GN=PROL1 PE=1 SV=1 - [A0A087X0P7_HUMAN]	0	565557					0	6.5	1	1	200	22.727	10.1255
F6UXX1	Heterogeneous nuclear ribonucleoprotein Q (Fragment) OS=Homo sapiens GN=SYNCRIP PE=1 SV=1 - [F6UXX1_HUMAN]	0	0	1.78282	6.49	1	1					185	20.2442	4.93213
A0A0A1TSG4	CD47 OS=Homo sapiens GN=CD47 PE=2 SV=1 - [A0A0A1TSG4_HUMAN]	6.50149e+06	3.274e+06	5.14303	6.48	2	2	3.54732	6.48	2	2	293	31.8511	6.7417
B3KSL1	cDNA FLJ36529 fis, clone TRACH2004054, highly similar to RUN and FYVE domain-containing protein 1 OS=Homo sapiens PE=2 SV=1 - [B3KSL1_HUMAN]	0	0	2.65967	6.45	1	1					310	36.1091	6.82959
A0A087WV65	Zinc finger and BTB domain-containing protein 44 OS=Homo sapiens GN=ZBTB44 PE=1 SV=1 - [A0A087WV65_HUMAN]	0	1.0941e+07					2.77862	6.44	1	1	202	22.2788	5.74463
Q59FH9	Zinc finger protein 42 isoform 2 variant (Fragment) OS=Homo sapiens PE=2 SV=1 - [Q59FH9_HUMAN]	0	62451.7					0	6.3	1	1	238	26.067	6.40479
A0A0A1E0F2	XK-related protein (Fragment) OS=Homo sapiens GN=XK PE=3 SV=1 - [A0A0A1E0F2_HUMAN]	938951	0	2.05008	6.29	1	1					143	16.4589	8.57275
V9HWC6	Peptidyl-prolyl cis-trans isomerase OS=Homo sapiens GN=HEL-S-39 PE=2 SV=1 - [V9HWC6_HUMAN]	1.0257e+06	0	2.35555	6.25	1	1					208	22.728	9.31982
A0A087X017	Glycosyltransferase 6 domain-containing protein 1 OS=Homo sapiens GN=GLT6D1 PE=4 SV=1 - [A0A087X017_HUMAN]	0	0	2.23036	6.19	1	1					307	36.1226	9.29053
P02545	Prelamin-A/C OS=Homo sapiens GN=LMNA PE=1 SV=1 - [LMNA_HUMAN]	0	1.24874e+06					7.61072	6.17	3	3	664	74.0947	7.02002
J3KSC4	Ras-related C3 botulinum toxin substrate 3 (Fragment) OS=Homo sapiens GN=RAC3 PE=1 SV=1 - [J3KSC4_HUMAN]	0	0	0	6.15	1	1					130	14.8217	7.34229
B3KPZ8	cDNA FLJ32530 fis, clone SMINT2000185, highly similar to TRANSKETOLASE (EC 2.2.1.1) OS=Homo sapiens PE=2 SV=1 - [B3KPZ8_HUMAN]	0	308986					2.92479	6.15	1	1	358	38.8632	7.72314
E9PQ15	Plakophilin-3 (Fragment) OS=Homo sapiens GN=PKP3 PE=1 SV=2 - [E9PQ15_HUMAN]	0	280525					2.71038	6.07	1	1	247	26.1749	9.49561
D1MER8	Truncated glycoprotein IX (Platelet) OS=Homo sapiens GN=GP9 PE=4 SV=1 - [D1MER8_HUMAN]	807361	0	2.14348	6.04	1	1					149	16.2992	7.31299
Q969I6	Sodium-coupled neutral amino acid transporter 4 OS=Homo sapiens GN=SLC38A4 PE=1 SV=1 - [S38A4_HUMAN]	0	0					0	6.03	1	1	547	60.7246	6.46826
A0A024RCW3	Ribosomal protein OS=Homo sapiens GN=RPL10A PE=3 SV=1 - [A0A024RCW3_HUMAN]	649432	0	1.67955	6.02	1	1					133	15.0984	9.99365
D6RFY6	Vacuolar-sorting protein SNF8 OS=Homo sapiens GN=SNF8 PE=1 SV=1 - [D6RFY6_HUMAN]	735113	0	1.79627	5.99	1	1					167	18.4725	8.57275
B7Z5A2	cDNA FLJ57759, moderately similar to Transgelin-2 OS=Homo sapiens PE=2 SV=1 - [B7Z5A2_HUMAN]	0	0					2.18627	5.97	1	1	134	14.9546	8.77783
D6RAM3	Docking protein 3 OS=Homo sapiens GN=DOK3 PE=1 SV=1 - [D6RAM3_HUMAN]	2.13955e+06	0	2.69746	5.91	1	1					440	47.572	7.60596
Q9UDW3	Zinc finger matrin-type protein 5 OS=Homo sapiens GN=ZMAT5 PE=1 SV=1 - [ZMAT5_HUMAN]	0	319330					0	5.88	1	1	170	19.9581	8.5874
A2A492	Bcl-2/adenovirus E1B 19 kDa-interacting protein 2-like protein (Fragment) OS=Homo sapiens GN=BNIPL PE=1 SV=2 - [A2A492_HUMAN]	1.08536e+06	0	2.08928	5.87	1	1					341	38.1412	5.40186
B4E0I2	cDNA FLJ51588, highly similar to Neutrophil collagenase (EC 3.4.24.34) OS=Homo sapiens PE=2 SV=1 - [B4E0I2_HUMAN]	0	548027					3.53123	5.87	1	1	426	48.6638	5.30029
P05090	Apolipoprotein D OS=Homo sapiens GN=APOD PE=1 SV=1 - [APOD_HUMAN]	496208	483983	1.84049	5.82	1	1	2.00898	5.82	1	1	189	21.2618	5.14795
M0R2S2	Epidermal growth factor receptor substrate 15-like 1 OS=Homo sapiens GN=EPS15L1 PE=1 SV=1 - [M0R2S2_HUMAN]	177162	0	4.01026	5.82	2	2					447	49.8263	5.13525
Q8N0W3	L-fucose kinase OS=Homo sapiens GN=FUK PE=2 SV=2 - [FUK_HUMAN]	448613	284922	1.92434	1.75	2	2	5.10322	4.06	2	2	1084	117.548	6.25244
F5GWN9	Nucleolar protein 8 (Fragment) OS=Homo sapiens GN=NOL8 PE=1 SV=1 - [F5GWN9_HUMAN]	468161	0	2.64013	5.81	1	1					413	46.5389	9.15869
A0A087WYY6	Plakophilin-1 OS=Homo sapiens GN=PKP1 PE=1 SV=1 - [A0A087WYY6_HUMAN]	833810	4.57054e+06	2.4958	2.07	1	1	9.36141	5.79	3	4	725	80.4815	8.99756
B4DX63	cDNA FLJ57645, highly similar to WD repeat domain phosphoinositide-interacting protein 1 OS=Homo sapiens PE=2 SV=1 - [B4DX63_HUMAN]	0	0					2.55937	5.77	1	1	364	39.8529	7.43018
B7Z556	cDNA FLJ56822, highly similar to Alpha-2-HS-glycoprotein OS=Homo sapiens PE=2 SV=1 - [B7Z556_HUMAN]	0	489980					2.66609	5.71	1	1	245	27.3369	6.52197
Q8N7A1	Kelch domain-containing protein 1 OS=Homo sapiens GN=KLHDC1 PE=2 SV=2 - [KLDC1_HUMAN]	0	0	2.91992	5.67	1	1					406	46.6898	6.06201
B2RAZ4	cDNA, FLJ95208, highly similar to Homo sapiens PYD and CARD domain containing (PYCARD), transcript variant 1, mRNA OS=Homo sapiens PE=2 SV=1 - [B2RAZ4_HUMAN]	0	582981					1.71394	5.64	1	1	195	21.6142	5.64307
H0Y555	Proteasome inhibitor PI31 subunit (Fragment) OS=Homo sapiens GN=PSMF1 PE=1 SV=1 - [H0Y555_HUMAN]	223994	0	0	5.61	1	1					107	11.5899	10.4478
Q53TN4	Cytochrome b reductase 1 OS=Homo sapiens GN=CYBRD1 PE=1 SV=1 - [CYBR1_HUMAN]	8.97675e+06	0	3.9038	5.59	2	2					286	31.6207	8.76318
O14772	Fucose-1-phosphate guanylyltransferase OS=Homo sapiens GN=FPGT PE=1 SV=2 - [FPGT_HUMAN]	0	0	3.81542	5.56	1	1					594	66.5558	6.48096
A0A087WYC8	Regulator of nonsense transcripts 3B OS=Homo sapiens GN=UPF3B PE=1 SV=1 - [A0A087WYC8_HUMAN]	97215.4	0	2.76791	5.53	1	1					217	25.2169	8.57275
A0A024R2R8	Kinesin-like protein OS=Homo sapiens GN=KIF9 PE=3 SV=1 - [A0A024R2R8_HUMAN]	0	0					3.85832	5.52	1	1	725	82.9498	7.31299
P17858	ATP-dependent 6-phosphofructokinase, liver type OS=Homo sapiens GN=PFKL PE=1 SV=6 - [PFKAL_HUMAN]	607027	610987	4.99034	4.36	2	2	3.58455	3.59	2	2	780	84.9642	7.50342
Q4QZC0	MHC class I antigen (Fragment) OS=Homo sapiens GN=HLA-A PE=3 SV=1 - [Q4QZC0_HUMAN]	0	446961					1.9356	5.49	1	1	273	31.7562	6.0874
T2DN57	DNAJA2/NETO2 fusion protein 2 OS=Homo sapiens PE=2 SV=1 - [T2DN57_HUMAN]	0	0	1.61371	5.47	1	1					128	14.3081	9.11475
A0A0G2JHL6	Coiled-coil alpha-helical rod protein 1 (Fragment) OS=Homo sapiens GN=CCHCR1 PE=1 SV=1 - [A0A0G2JHL6_HUMAN]	0	0					0	5.47	1	1	256	28.959	5.38916
B4DKW8	cDNA FLJ60650, highly similar to Guanylate cyclase soluble subunit beta-2 (EC4.6.1.2) OS=Homo sapiens PE=2 SV=1 - [B4DKW8_HUMAN]	0	0	0	5.45	1	1					385	44.4549	8.5874
B4DNT5	cDNA FLJ60316, highly similar to Apolipoprotein-L1 OS=Homo sapiens PE=2 SV=1 - [B4DNT5_HUMAN]	155730	0	2.46065	5.42	1	1					277	30.7913	8.66064
O94919	Endonuclease domain-containing 1 protein OS=Homo sapiens GN=ENDOD1 PE=1 SV=2 - [ENDD1_HUMAN]	3.56908e+06	2.34949e+06	5.44309	5.4	2	2	3.43559	2.8	1	1	500	54.9813	5.70654
B7Z2F4	T-complex protein 1 subunit delta OS=Homo sapiens PE=2 SV=1 - [B7Z2F4_HUMAN]	1.3642e+06	0	1.66773	2.06	1	1	2.42535	3.34	1	1	389	42.2726	7.60596
A1L407	Histone cluster 1, H1t OS=Homo sapiens GN=HIST1H1T PE=2 SV=1 - [A1L407_HUMAN]	0	5.77727e+06					2.11966	5.31	1	1	207	22.0197	11.7222
Q8NDG0	Putative uncharacterized protein DKFZp434E1410 (Fragment) OS=Homo sapiens GN=DKFZp434E1410 PE=2 SV=1 - [Q8NDG0_HUMAN]	0	0					3.79709	5.3	1	1	509	56.9549	10.0962
A8MUD9	60S ribosomal protein L7 OS=Homo sapiens GN=RPL7 PE=1 SV=1 - [A8MUD9_HUMAN]	411085	0	2.25288	5.29	1	1					208	24.4174	10.6675
B3KMP8	cDNA FLJ11882 fis, clone HEMBA1007151, highly similar to Synphilin-1 OS=Homo sapiens PE=2 SV=1 - [B3KMP8_HUMAN]	0	0	2.6967	5.29	1	1					435	47.3942	9.53955
B5BUB1	RuvB-like helicase (Fragment) OS=Homo sapiens GN=RUVBL1 PE=2 SV=1 - [B5BUB1_HUMAN]	2.46268e+06	0	4.77016	5.26	2	2					456	50.1843	6.41748
P60953	Cell division control protein 42 homolog OS=Homo sapiens GN=CDC42 PE=1 SV=2 - [CDC42_HUMAN]	1.86471e+06	0	1.67313	5.24	1	1					191	21.245	6.55127
P11226	Mannose-binding protein C OS=Homo sapiens GN=MBL2 PE=1 SV=2 - [MBL2_HUMAN]	0	0	2.25668	5.24	1	1					248	26.127	5.49072
G3V158	2-deoxyribose-5-phosphate aldolase homolog (C. elegans), isoform CRA_a OS=Homo sapiens GN=DERA PE=1 SV=1 - [G3V158_HUMAN]	284364	0	2.57055	5.22	1	1					230	25.0971	8.1626
M0QYT1	Neuropathy target esterase (Fragment) OS=Homo sapiens GN=PNPLA6 PE=1 SV=1 - [M0QYT1_HUMAN]	0	2.01148e+06					2.47157	5.21	1	1	192	21.5364	8.646
J3QQM9	Secernin-2 (Fragment) OS=Homo sapiens GN=SCRN2 PE=1 SV=1 - [J3QQM9_HUMAN]	0	0					2.28002	5.2	1	2	269	29.6708	5.85889
F8W0P7	ATP synthase subunit beta, mitochondrial (Fragment) OS=Homo sapiens GN=ATP5B PE=1 SV=2 - [F8W0P7_HUMAN]	2.97062e+06	2.33608e+06	2.62965	5.19	1	1	2.16945	5.19	1	1	270	28.3749	6.21436
A0A0C4DG77	Serine/threonine-protein kinase ULK4 OS=Homo sapiens GN=ULK4 PE=1 SV=1 - [A0A0C4DG77_HUMAN]	4.3789e+06	0	2.6355	5.17	1	1					580	64.9324	6.78564
B2R8A2	cDNA, FLJ93804, highly similar to Homo sapiens gp25L2 protein (HSGP25L2G), mRNA OS=Homo sapiens PE=2 SV=1 - [B2R8A2_HUMAN]	1.76072e+06	0	2.21082	5.14	1	1					214	25.0619	7.18115
A0A0C4DGH5	Cullin-associated NEDD8-dissociated protein 1 (Fragment) OS=Homo sapiens GN=CAND1 PE=1 SV=1 - [A0A0C4DGH5_HUMAN]	0	314817					6.78746	5.06	3	3	770	85.355	5.50342
B4DLT9	cDNA FLJ56462, highly similar to SAPS domain family member 1 OS=Homo sapiens PE=2 SV=1 - [B4DLT9_HUMAN]	0	2.12062e+07					2.55584	5.05	1	1	396	43.1219	4.86865
B3KX23	cDNA FLJ44516 fis, clone UTERU3002600, highly similar to Homo sapiens DEAD (Asp-Glu-Ala-Asp) box polypeptide 42 (DDX42), transcript variant 2, mRNA OS=Homo sapiens PE=2 SV=1 - [B3KX23_HUMAN]	171416	0	3.70706	5.04	1	1					674	73.2358	9.40771
Q6E0U4	Dermokine OS=Homo sapiens GN=DMKN PE=1 SV=3 - [DMKN_HUMAN]	0	3.39024e+06					5.20048	5.04	2	2	476	47.0541	7.28369
Q59FQ8	Spinster variant (Fragment) OS=Homo sapiens PE=2 SV=1 - [Q59FQ8_HUMAN]	0	2.40756e+06					2.68806	5.04	1	1	337	36.427	8.57275
A8K968	Band 4.1-like protein 3 OS=Homo sapiens GN=EPB41L3 PE=1 SV=1 - [A8K968_HUMAN]	3.92806e+07	4.85245e+06	4.98227	3.97	3	3	1.83317	2.38	2	2	756	84.6594	5.43994
Q305J0	NADH-ubiquinone oxidoreductase chain 4 OS=Homo sapiens GN=ND4 PE=3 SV=1 - [Q305J0_HUMAN]	727693	0	0	5.01	1	1					459	51.5195	9.23193
Q16610	Extracellular matrix protein 1 OS=Homo sapiens GN=ECM1 PE=1 SV=2 - [ECM1_HUMAN]	670707	2.10316e+06	2.48181	2.41	1	1	3.66272	2.59	1	1	540	60.6353	6.7124
D6R9P3	Heterogeneous nuclear ribonucleoprotein A/B OS=Homo sapiens GN=HNRNPAB PE=1 SV=1 - [D6R9P3_HUMAN]	0	0					2.43343	5	1	1	280	30.284	7.91357
Q6XYE3	FP17780 OS=Homo sapiens PE=2 SV=1 - [Q6XYE3_HUMAN]	0	749259					1.91013	5	1	1	140	15.0988	11.0044
B4DRL2	cDNA FLJ60138 OS=Homo sapiens PE=2 SV=1 - [B4DRL2_HUMAN]	4.58838e+06	0	2.65012	4.94	1	1					263	30.4093	10.0083
A2NYV0	Heavy chain Fab (Fragment) OS=Homo sapiens PE=2 SV=1 - [A2NYV0_HUMAN]	0	1865435					0	4.92	1	1	122	13.2497	9.29053
E7ETW3	Kell blood group glycoprotein (Fragment) OS=Homo sapiens GN=KEL PE=4 SV=1 - [E7ETW3_HUMAN]	4.69863e+06	0	2.59298	4.9	1	1					204	22.9605	8.19189
B7Z4C7	cDNA FLJ57321, moderately similar to Moesin OS=Homo sapiens PE=2 SV=1 - [B7Z4C7_HUMAN]	0	266521					1.8351	4.9	1	1	204	23.8988	6.20166
K7EQB6	DNA ligase 3 (Fragment) OS=Homo sapiens GN=LIG3 PE=1 SV=1 - [K7EQB6_HUMAN]	372444	101683	1.85268	4.86	1	2	0	4.86	1	1	185	20.9269	6.55127
Q7Z759	CCT8 protein OS=Homo sapiens GN=CCT8 PE=2 SV=1 - [Q7Z759_HUMAN]	1.14649e+06	601801	4.20529	4.83	2	2	1.93691	2.01	1	1	497	54.0717	5.31299
B4E1D0	cDNA FLJ53951, highly similar to Glucokinase regulatory protein OS=Homo sapiens PE=2 SV=1 - [B4E1D0_HUMAN]	103409	0	3.17721	4.83	1	1					435	48.3182	7.29834
P01817	Ig heavy chain V-II region MCE OS=Homo sapiens PE=1 SV=1 - [HV204_HUMAN]	0	202767165					0	4.8	1	2	125	13.7749	8.52881
B4DH19	cDNA FLJ54615, highly similar to Vesicle-fusing ATPase (EC 3.6.4.6) OS=Homo sapiens PE=2 SV=1 - [B4DH19_HUMAN]	94876.1	1.55234e+06	1.7267	3.23	2	2	1.64437	1.54	1	1	650	72.2129	6.37939
Q6P1Q5	ARCN1 protein OS=Homo sapiens GN=ARCN1 PE=1 SV=1 - [Q6P1Q5_HUMAN]	0	1.5548e+07					1.70564	4.76	1	1	189	21.8402	6.68311
B4DVE1	cDNA FLJ53478, highly similar to Galectin-3-binding protein OS=Homo sapiens PE=2 SV=1 - [B4DVE1_HUMAN]	765549	0	7.5072	4.71	2	3					573	64.0558	5.46533
P25788	Proteasome subunit alpha type-3 OS=Homo sapiens GN=PSMA3 PE=1 SV=2 - [PSA3_HUMAN]	0	1.89962e+06					2.75006	4.71	1	1	255	28.4151	5.32568
B4DM22	cDNA FLJ53357, highly similar to 26S proteasome non-ATPase regulatory subunit 2 OS=Homo sapiens PE=2 SV=1 - [B4DM22_HUMAN]	1.05457e+06	1.60506e+06	3.45733	1.33	1	1	7.70159	4.67	3	3	900	99.2503	5.16064
A8K243	cDNA FLJ78172, highly similar to Homo sapiens butyrobetaine (gamma), 2-oxoglutarate dioxygenase (gamma-butyrobetaine hydroxylase) 1 (BBOX1), mRNA OS=Homo sapiens PE=2 SV=1 - [A8K243_HUMAN]	0	0	3.1235	4.65	1	1					387	44.7175	6.7417
B4E394	cDNA FLJ51483, highly similar to Multiple inositol polyphosphate phosphatase 1 (EC 3.1.3.62) OS=Homo sapiens PE=2 SV=1 - [B4E394_HUMAN]	467707	0	2.38213	4.62	1	1					346	39.8241	7.02002
Q8TCF0	LBP protein OS=Homo sapiens GN=LBP PE=2 SV=1 - [Q8TCF0_HUMAN]	2.03673e+06	0	4.19898	4.61	2	2					477	52.9007	6.75635
A0A024R436	ATP-binding cassette, sub-family B (MDR/TAP), member 6, isoform CRA_f OS=Homo sapiens GN=ABCB6 PE=4 SV=1 - [A0A024R436_HUMAN]	0	0					3.46649	4.59	1	1	436	48.803	5.65576
Q05BI1	CD3EAP protein (Fragment) OS=Homo sapiens GN=CD3EAP PE=2 SV=1 - [Q05BI1_HUMAN]	0	0					2.88908	4.59	1	1	392	41.9528	9.11475
Q96BH1	E3 ubiquitin-protein ligase RNF25 OS=Homo sapiens GN=RNF25 PE=1 SV=1 - [RNF25_HUMAN]	0	0	2.57506	4.58	1	1					459	51.1867	6.53662
E5RJ09	Erlin-2 (Fragment) OS=Homo sapiens GN=ERLIN2 PE=1 SV=1 - [E5RJ09_HUMAN]	0	3.69794e+06					0	4.57	1	1	197	22.3016	5.61768
Q3C1V9	Putative uncharacterized protein ENSP00000334305 OS=Homo sapiens PE=5 SV=2 - [YK041_HUMAN]	0	0	3.69069	4.56	1	1					767	84.8851	7.6792
X6RLJ0	Complement C1q subcomponent subunit A (Fragment) OS=Homo sapiens GN=C1QA PE=1 SV=6 - [X6RLJ0_HUMAN]	1.14951e+06	0	1.92667	4.52	1	1					221	23.4339	9.17334
Q5T6W2	Heterogeneous nuclear ribonucleoprotein K (Fragment) OS=Homo sapiens GN=HNRNPK PE=1 SV=1 - [Q5T6W2_HUMAN]	0	189672					1.9825	4.49	1	1	379	41.7807	5.59229
J3KS22	L-xylulose reductase (Fragment) OS=Homo sapiens GN=DCXR PE=1 SV=7 - [J3KS22_HUMAN]	740501	0	1.62578	4.46	1	1					224	23.9447	8.49951
P41091	Eukaryotic translation initiation factor 2 subunit 3 OS=Homo sapiens GN=EIF2S3 PE=1 SV=3 - [IF2G_HUMAN]	806678	0	3.86177	4.45	2	2					472	51.0772	8.39697
B3KV47	cDNA FLJ16122 fis, clone BLADE2008995 OS=Homo sapiens PE=2 SV=1 - [B3KV47_HUMAN]	320228	0	1.87805	4.43	1	1					361	40.8382	4.85596
A0A087WYJ5	Nesprin-1 OS=Homo sapiens GN=SYNE1 PE=1 SV=1 - [A0A087WYJ5_HUMAN]	0	0	2.78075	4.4	1	1					477	54.6846	8.646
B4DUB8	cDNA FLJ50867, highly similar to Zinc finger protein 35 OS=Homo sapiens PE=2 SV=1 - [B4DUB8_HUMAN]	0	0	2.11283	4.36	1	1					367	41.7374	8.83643
Q6FGP1	Chloride intracellular channel protein (Fragment) OS=Homo sapiens GN=CLIC3 PE=2 SV=1 - [Q6FGP1_HUMAN]	0	0					1.74998	4.35	1	1	207	23.4402	6.53662
K7EMD6	Small glutamine-rich tetratricopeptide repeat-containing protein alpha (Fragment) OS=Homo sapiens GN=SGTA PE=1 SV=1 - [K7EMD6_HUMAN]	1.83814e+07	0	1.76692	4.32	1	1					162	17.7807	4.75439
Q59HF9	N-methyl-D-aspartate receptor subunit 2C variant (Fragment) OS=Homo sapiens PE=2 SV=1 - [Q59HF9_HUMAN]	0	288940					2.01367	4.25	1	1	306	33.9613	8.77783
O60336	Mitogen-activated protein kinase-binding protein 1 OS=Homo sapiens GN=MAPKBP1 PE=1 SV=4 - [MABP1_HUMAN]	0	741190					2.0964	4.23	2	2	1514	163.716	6.75635
H3BPK3	Hydroxyacylglutathione hydrolase, mitochondrial (Fragment) OS=Homo sapiens GN=HAGH PE=1 SV=1 - [H3BPK3_HUMAN]	701674	0	2.09768	4.18	1	1					239	26.3984	8.23584
A0A0G2JME4	Apolipoprotein L5 OS=Homo sapiens GN=APOL5 PE=4 SV=1 - [A0A0G2JME4_HUMAN]	0	0					2.26825	4.16	1	1	433	47.06	9.21729
A0A087WZB5	Beta-parvin OS=Homo sapiens GN=PARVB PE=1 SV=1 - [A0A087WZB5_HUMAN]	148502	0	0	4.15	1	1					289	33.2366	5.89697
P28066	Proteasome subunit alpha type-5 OS=Homo sapiens GN=PSMA5 PE=1 SV=3 - [PSA5_HUMAN]	0	1.80291e+06					5.16691	4.15	1	2	241	26.3942	4.79248
A6NJ46	Homeobox protein Nkx-6.3 OS=Homo sapiens GN=NKX6-3 PE=2 SV=1 - [NKX63_HUMAN]	0	7.11219e+06					1.84702	4.15	1	1	265	28.9305	9.23193
B4E0Q2	cDNA FLJ60208, highly similar to Integrin alpha-4 OS=Homo sapiens PE=2 SV=1 - [B4E0Q2_HUMAN]	0	0	0	4.1	1	1					366	39.8377	7.13721
Q6P671	BRCA1 protein (Fragment) OS=Homo sapiens GN=BRCA1 PE=2 SV=1 - [Q6P671_HUMAN]	503514	0	2.59685	4.09	1	1					440	49.492	8.30908
P17927	Complement receptor type 1 OS=Homo sapiens GN=CR1 PE=1 SV=3 - [CR1_HUMAN]	682087	0	2.41224	4.07	3	3					2039	223.517	6.94678
P09496	Clathrin light chain A OS=Homo sapiens GN=CLTA PE=1 SV=1 - [CLCA_HUMAN]	1.10866e+06	0	2.06126	4.03	1	1					248	27.06	4.51318
Q05DV5	ZC3HAV1 protein (Fragment) OS=Homo sapiens GN=ZC3HAV1 PE=2 SV=1 - [Q05DV5_HUMAN]	187769	0	2.7131	4.03	1	1					447	49.2222	8.1626
A0PJC9	TPR protein (Fragment) OS=Homo sapiens GN=TPR PE=2 SV=1 - [A0PJC9_HUMAN]	478365	0	0	4.03	1	1					471	53.8372	5.60498
B4DJJ1	cDNA FLJ60274, moderately similar to Homo sapiens tripartite motif-containing 60 (TRIM60), mRNA OS=Homo sapiens PE=2 SV=1 - [B4DJJ1_HUMAN]	0	0					3.08651	4.03	1	1	471	55.4146	8.49951
A0A087WU25	Acyl-coenzyme A synthetase ACSM2B, mitochondrial (Fragment) OS=Homo sapiens GN=ACSM2B PE=1 SV=1 - [A0A087WU25_HUMAN]	7.36654e+06	0	1.81533	4	1	1					200	21.9111	6.30322
Q6ZVX7	F-box only protein 50 OS=Homo sapiens GN=NCCRP1 PE=1 SV=1 - [FBX50_HUMAN]	0	2.0058e+06					2.70712	4	1	1	275	30.8279	6.62451
P02763	Alpha-1-acid glycoprotein 1 OS=Homo sapiens GN=ORM1 PE=1 SV=1 - [A1AG1_HUMAN]	0	0					1.72102	3.98	1	1	201	23.4968	5.021
B3KMH6	cDNA FLJ11033 fis, clone PLACE1004203, highly similar to Semaphorin-7A OS=Homo sapiens PE=2 SV=1 - [B3KMH6_HUMAN]	344399	0	2.2694	3.96	1	1					379	42.945	6.90283
C9J2Z4	EH domain-containing protein 1 (Fragment) OS=Homo sapiens GN=EHD1 PE=1 SV=1 - [C9J2Z4_HUMAN]	281519	0	1.97158	3.92	1	1					306	34.6991	6.13818
H0YHB0	Histidine ammonia-lyase (Fragment) OS=Homo sapiens GN=HAL PE=1 SV=1 - [H0YHB0_HUMAN]	0	1.29575e+06					0	3.9	1	1	154	16.9208	6.66846
A0A024R345	HCG19399, isoform CRA_a OS=Homo sapiens GN=hCG_19399 PE=4 SV=1 - [A0A024R345_HUMAN]	0	212630					0	3.89	1	1	180	19.7261	9.74463
X2J289	Kallikrein 7 (Fragment) OS=Homo sapiens GN=KLK7 PE=2 SV=1 - [X2J289_HUMAN]	0	3.30424e+06					1.80533	3.88	1	1	232	25.0344	8.08936
A0A024R652	Methylenetetrahydrofolate dehydrogenase (NADP+ dependent) 1, methenyltetrahydrofolate cyclohydrolase, formyltetrahydrofolate synthetase, isoform CRA_a OS=Homo sapiens GN=MTHFD1 PE=3 SV=1 - [A0A024R652_HUMAN]	172508	235034	3.43273	1.39	1	1	5.9871	3.85	3	3	935	101.467	7.18115
P23490	Loricrin OS=Homo sapiens GN=LOR PE=1 SV=2 - [LORI_HUMAN]	0	994634					2.79853	3.85	1	1	312	25.7445	8.08936
B4DIL5	cDNA FLJ54516, highly similar to Adapter-relatedprotein complex 2 beta-1 subunit OS=Homo sapiens PE=2 SV=1 - [B4DIL5_HUMAN]	762624	0	2.43972	3.82	1	1					340	38.3227	8.07471
A0A024R035	Complement component 9, isoform CRA_a OS=Homo sapiens GN=C9 PE=4 SV=1 - [A0A024R035_HUMAN]	1.9092e+06	0	4.89923	3.76	2	2					559	63.1627	5.51611
B4DRE8	cDNA FLJ58164, highly similar to Elongation factor 2 OS=Homo sapiens PE=2 SV=1 - [B4DRE8_HUMAN]	0	543784					4.24965	3.76	2	2	505	55.6335	6.7124
B3KY88	Transmembrane channel-like protein OS=Homo sapiens PE=2 SV=1 - [B3KY88_HUMAN]	0	0	0	3.71	1	2					700	81.2856	9.15869
A0A0A0MSI1	Protein inscuteable homolog OS=Homo sapiens GN=INSC PE=4 SV=1 - [A0A0A0MSI1_HUMAN]	817522	0	0	3.71	1	1					566	61.8262	5.31299
O95782	AP-2 complex subunit alpha-1 OS=Homo sapiens GN=AP2A1 PE=1 SV=3 - [AP2A1_HUMAN]	472011	0	6.1182	3.68	3	3					977	107.478	7.03467
B4DIS4	cDNA FLJ57731, highly similar to Xaa-Pro aminopeptidase 1 (EC 3.4.11.9) OS=Homo sapiens PE=2 SV=1 - [B4DIS4_HUMAN]	0	572494					0	3.66	1	1	164	18.2373	5.8335
P49189	4-trimethylaminobutyraldehyde dehydrogenase OS=Homo sapiens GN=ALDH9A1 PE=1 SV=3 - [AL9A1_HUMAN]	0	1.23722e+06					3.49612	3.64	2	2	494	53.767	5.87158
F8WAR7	Carboxylic ester hydrolase OS=Homo sapiens GN=ACHE PE=1 SV=1 - [F8WAR7_HUMAN]	384639	0	2.15449	3.62	1	1					359	38.6056	6.01123
B4DPP8	cDNA FLJ53075, highly similar to Kininogen-1 OS=Homo sapiens PE=2 SV=1 - [B4DPP8_HUMAN]	271939	0	2.4647	3.61	1	1					415	46.4668	6.43018
H0Y8G9	Probable E3 ubiquitin-protein ligase HERC3 (Fragment) OS=Homo sapiens GN=HERC3 PE=1 SV=1 - [H0Y8G9_HUMAN]	0	187693					0	3.6	1	1	278	31.7042	4.85596
H0YK19	Dual oxidase 1 OS=Homo sapiens GN=DUOX1 PE=1 SV=1 - [H0YK19_HUMAN]	0	0					1.6416	3.6	1	1	444	49.4506	6.7124
Q96HN1	PLEKHG4B protein (Fragment) OS=Homo sapiens GN=PLEKHG4B PE=1 SV=1 - [Q96HN1_HUMAN]	0	0	0	3.56	1	1					421	45.8824	6.75635
B4DYX0	cDNA FLJ58344 OS=Homo sapiens PE=2 SV=1 - [B4DYX0_HUMAN]	0	0					3.0759	3.49	1	1	601	67.0646	6.80029
B3KUS4	cDNA FLJ40508 fis, clone TESTI2045850, highly similar to AP-3 complex subunit beta-2 OS=Homo sapiens PE=2 SV=1 - [B3KUS4_HUMAN]	0	0	3.88081	3.48	1	1					718	78.7518	5.33838
B4DDF3	cDNA FLJ58050, highly similar to Interleukin enhancer-binding factor 3 OS=Homo sapiens PE=2 SV=1 - [B4DDF3_HUMAN]	0	554049					0	3.47	1	1	288	30.0103	9.67139
F2Z393	Transaldolase OS=Homo sapiens GN=TALDO1 PE=1 SV=1 - [F2Z393_HUMAN]	0	1.03195e+06					2.49115	3.46	1	1	318	35.3065	8.96826
H0Y9P3	Centrosomal protein of 192 kDa (Fragment) OS=Homo sapiens GN=CEP192 PE=1 SV=1 - [H0Y9P3_HUMAN]	0	0					2.03577	3.44	1	1	407	45.2575	4.53857
F5GX11	Proteasome subunit alpha type-1 OS=Homo sapiens GN=PSMA1 PE=1 SV=1 - [F5GX11_HUMAN]	0	593235					0	3.36	1	1	238	26.4884	6.72705
A0A087WZY6	Enolase-like protein ENO4 OS=Homo sapiens GN=ENO4 PE=4 SV=1 - [A0A087WZY6_HUMAN]	0	0	2.92734	3.34	1	1					628	68.7173	5.99854
B4DTY9	Integrin beta OS=Homo sapiens PE=2 SV=1 - [B4DTY9_HUMAN]	2.06704e+06	0	4.07841	3.33	2	2					751	83.5316	5.05908
B2R8U8	cDNA, FLJ94073, highly similar to Homo sapiens sphingomyelin phosphodiesterase 2, neutral membrane (neutral sphingomyelinase) (SMPD2), mRNA OS=Homo sapiens PE=2 SV=1 - [B2R8U8_HUMAN]	0	2.04451e+07					2.78613	3.31	1	1	423	47.6502	7.04932
B4DVV1	cDNA FLJ51526, highly similar to Homo sapiens aldehyde dehydrogenase 16 family, member A1 (ALDH16A1), mRNA OS=Homo sapiens PE=2 SV=1 - [B4DVV1_HUMAN]	0	233085					3.68608	3.3	1	1	637	66.8496	7.06396
B4DPN0	cDNA FLJ51265, moderately similar to Beta-2-glycoprotein 1 (Beta-2-glycoprotein I) OS=Homo sapiens PE=2 SV=1 - [B4DPN0_HUMAN]	0	2.90096e+06					2.33034	3.28	1	1	274	30.3188	7.85498
C9J7S5	Dol-P-Man:Man(5)GlcNAc(2)-PP-Dol alpha-1,3-mannosyltransferase OS=Homo sapiens GN=ALG3 PE=1 SV=1 - [C9J7S5_HUMAN]	1.77548e+06	0	1.68952	3.27	1	1					398	45.702	9.27588
O95396	Adenylyltransferase and sulfurtransferase MOCS3 OS=Homo sapiens GN=MOCS3 PE=1 SV=1 - [MOCS3_HUMAN]	0	0	3.08144	3.26	1	1					460	49.6379	6.21436
Q59GS5	Paxillin variant (Fragment) OS=Homo sapiens PE=2 SV=1 - [Q59GS5_HUMAN]	0	0	2.3029	3.23	1	1					713	75.5394	5.09717
P58107	Epiplakin OS=Homo sapiens GN=EPPK1 PE=1 SV=2 - [EPIPL_HUMAN]	0	2.5776e+06					8.95184	3.2	4	4	5090	555.279	5.60498
Q96I80	PRSS12 protein OS=Homo sapiens PE=2 SV=1 - [Q96I80_HUMAN]	0	0					1.81241	3.17	1	1	505	55.6228	6.99072
B2R747	cDNA, FLJ93281, highly similar to Homo sapiens calcium/calmodulin-dependent protein kinase IV (CAMK4), mRNA OS=Homo sapiens PE=2 SV=1 - [B2R747_HUMAN]	0	0					2.97135	3.17	1	1	473	51.9068	5.8208
Q9BSS9	DNPEP protein (Fragment) OS=Homo sapiens GN=DNPEP PE=2 SV=2 - [Q9BSS9_HUMAN]	0	605727					2.54783	3.17	1	1	378	41.3714	6.37939
A0A024R1Y2	ATP-citrate synthase OS=Homo sapiens GN=ACLY PE=3 SV=1 - [A0A024R1Y2_HUMAN]	185082	0	3.57388	3.12	3	3					1091	119.695	7.32764
B4DMX4	cDNA FLJ57154, highly similar to Alpha-fetoprotein OS=Homo sapiens PE=2 SV=1 - [B4DMX4_HUMAN]	0	0					2.14706	3.1	1	1	451	50.7233	6.7124
H7BZY4	Tubulin polyglutamylase TTLL4 (Fragment) OS=Homo sapiens GN=TTLL4 PE=1 SV=7 - [H7BZY4_HUMAN]	0	4.04405e+07					0	3.08	1	1	195	23.0884	10.1401
Q6NSI8	Uncharacterized protein KIAA1841 OS=Homo sapiens GN=KIAA1841 PE=2 SV=2 - [K1841_HUMAN]	123856	0	2.49568	3.06	1	1					718	81.9546	6.90283
Q5JS74	Peripheral plasma membrane protein CASK OS=Homo sapiens GN=CASK PE=1 SV=1 - [Q5JS74_HUMAN]	0	0	2.8663	3.05	1	1					590	66.5606	6.25244
B4E2L8	cDNA FLJ53487, highly similar to Coagulation factor XIII A chain (EC 2.3.2.13) OS=Homo sapiens PE=2 SV=1 - [B4E2L8_HUMAN]	3.01102e+07	2.22388e+06	5.0676	3.04	2	3	0	1.12	1	1	626	70.299	5.33838
Q5UGI6	Serine/cysteine proteinase inhibitor clade G member 1 splice variant 2 (Fragment) OS=Homo sapiens GN=SERPING1 PE=2 SV=1 - [Q5UGI6_HUMAN]	0	969081					2.41495	3	1	1	333	37.2644	8.00146
Q9NXL9	DNA helicase MCM9 OS=Homo sapiens GN=MCM9 PE=1 SV=4 - [MCM9_HUMAN]	532660	0	5.22603	2.97	2	2					1143	127.233	7.73779
A0A0U5FP74	NAD(P)(+)--arginine ADP-ribosyltransferase (Fragment) OS=Homo sapiens GN=ART4 PE=3 SV=1 - [A0A0U5FP74_HUMAN]	1.52182e+07	0	1.84552	2.97	1	1					236	27.4308	8.74854
B7Z255	cDNA FLJ59500, highly similar to Glycogen (starch) synthase, muscle (EC 2.4.1.11) OS=Homo sapiens PE=2 SV=1 - [B7Z255_HUMAN]	0	9.29971e+06					1.9429	2.97	1	1	370	42.1004	6.21436
H0Y512	Adipocyte plasma membrane-associated protein (Fragment) OS=Homo sapiens GN=APMAP PE=1 SV=1 - [H0Y512_HUMAN]	405421	0	2.31106	2.93	1	1					409	45.3761	5.65576
P13521	Secretogranin-2 OS=Homo sapiens GN=SCG2 PE=1 SV=2 - [SCG2_HUMAN]	0	0					1.73194	2.92	1	1	617	70.897	4.75439
C9JGI3	Thymidine phosphorylase (Fragment) OS=Homo sapiens GN=TYMP PE=1 SV=1 - [C9JGI3_HUMAN]	0	750342					2.5914	2.92	1	1	445	46.0582	5.51611
P07357	Complement component C8 alpha chain OS=Homo sapiens GN=C8A PE=1 SV=2 - [CO8A_HUMAN]	0	0	2.34659	2.91	1	1					584	65.121	6.46826
Q08211	ATP-dependent RNA helicase A OS=Homo sapiens GN=DHX9 PE=1 SV=4 - [DHX9_HUMAN]	566067	1.0096e+06	4.96345	1.97	2	2	2.00192	1.65	2	2	1270	140.869	6.84424
B4E3Q9	cDNA FLJ59659, highly similar to Vinculin OS=Homo sapiens PE=2 SV=1 - [B4E3Q9_HUMAN]	310584	419615	5.75013	2.91	2	2	3.31992	1.62	1	1	927	100.875	5.47803
Q8IWV8	E3 ubiquitin-protein ligase UBR2 OS=Homo sapiens GN=UBR2 PE=1 SV=1 - [UBR2_HUMAN]	0	1.14054e+06					9.89363	2.91	4	4	1755	200.408	6.23975
A0A0S2Z5Z6	WD repeat domain 62 isoform 3 (Fragment) OS=Homo sapiens GN=WDR62 PE=2 SV=1 - [A0A0S2Z5Z6_HUMAN]	1.39984e+06	0	2.47816	2.9	1	1					552	58.4296	5.08447
Q2M1Q7	MAGEL2 protein (Fragment) OS=Homo sapiens GN=MAGEL2 PE=2 SV=1 - [Q2M1Q7_HUMAN]	0	0	0	2.88	1	1					591	64.827	7.94287
B4DSG1	cDNA FLJ51294, highly similar to JmjC domain-containing histone demethylation protein 1A (EC 1.14.11.-) OS=Homo sapiens PE=2 SV=1 - [B4DSG1_HUMAN]	0	3.26816e+06					1.98133	2.86	1	1	420	47.019	9.24658
Q49AR9	ANKS1A protein OS=Homo sapiens GN=ANKS1A PE=2 SV=1 - [Q49AR9_HUMAN]	1.5567e+06	0	3.03262	2.81	1	1					570	63.5399	6.93213
B4DMB9	cDNA FLJ59285, highly similar to Pleckstrin homology domain-containing family A member 5 (Fragment) OS=Homo sapiens PE=2 SV=1 - [B4DMB9_HUMAN]	0	0					3.10755	2.74	1	1	914	104.703	8.74854
Q96RE2	Sorbin polypeptide OS=Homo sapiens PE=2 SV=1 - [Q96RE2_HUMAN]	0	278675					2.06869	2.69	1	1	409	45.9451	7.91357
A1JUI8	Chaperonin subunit 6A (Fragment) OS=Homo sapiens GN=CCT6A PE=2 SV=1 - [A1JUI8_HUMAN]	0	366260					2.51598	2.66	1	1	488	53.6472	6.12549
Q9Y4E8	Ubiquitin carboxyl-terminal hydrolase 15 OS=Homo sapiens GN=USP15 PE=1 SV=3 - [UBP15_HUMAN]	298097	697547	3.31776	1.43	1	1	5.1385	2.65	2	2	981	112.348	5.22412
Q4G0A6	Protein FAM188B OS=Homo sapiens GN=FAM188B PE=2 SV=2 - [F188B_HUMAN]	0	0					1.7016	2.64	1	1	757	84.3191	6.90283
H7C4Q3	Proline-rich transmembrane protein 4 (Fragment) OS=Homo sapiens GN=PRRT4 PE=4 SV=1 - [H7C4Q3_HUMAN]	0	0	2.05712	2.63	1	1					419	43.7453	11.5024
Q9BS48	HSF2 protein OS=Homo sapiens GN=HSF2 PE=2 SV=1 - [Q9BS48_HUMAN]	1.16364e+07	0	0	2.61	1	1					230	27.0104	9.67139
B4E1D8	cDNA FLJ51597, highly similar to C4b-binding protein alpha chain OS=Homo sapiens PE=2 SV=1 - [B4E1D8_HUMAN]	383482	0	2.4297	2.61	1	1					536	60.3658	6.65381
B3KNN7	cDNA FLJ30049 fis, clone ADRGL1000033, highly similar to 26S proteasome non-ATPase regulatory subunit 3 OS=Homo sapiens PE=2 SV=1 - [B3KNN7_HUMAN]	0	0					2.43641	2.61	1	1	498	57.1966	8.45557
Q9H8B9	cDNA FLJ13778 fis, clone PLACE4000431, highly similar to H.sapiens U5 snRNP-specific 200kD protein OS=Homo sapiens PE=2 SV=1 - [Q9H8B9_HUMAN]	0	98496.4					2.72265	2.58	1	1	774	87.829	6.69775
H7C109	Putative ATP-dependent RNA helicase DHX57 (Fragment) OS=Homo sapiens GN=DHX57 PE=1 SV=1 - [H7C109_HUMAN]	2.97933e+06	0	2.98883	2.56	1	1					665	74.9972	8.08936
Q6ZQY2	Leucine-rich repeat-containing protein 74B OS=Homo sapiens GN=LRRC74B PE=2 SV=3 - [LR74B_HUMAN]	0	5.36495e+06					2.19662	2.55	1	1	392	41.595	5.09717
B4DIW2	cDNA FLJ54035, highly similar to Neutral alpha-glucosidase AB OS=Homo sapiens PE=2 SV=1 - [B4DIW2_HUMAN]	408964	0	5.14462	2.53	2	2					830	93.9327	5.87158
B4DRQ4	Alpha-1,4 glucan phosphorylase OS=Homo sapiens PE=2 SV=1 - [B4DRQ4_HUMAN]	1.01261e+07	0	0	2.52	1	1					595	67.6464	6.354
A6NI56	Coiled-coil domain-containing protein 154 OS=Homo sapiens GN=CCDC154 PE=2 SV=4 - [CC154_HUMAN]	0	2.07029e+06					2.04547	2.52	1	1	674	75.966	8.38232
Q12845	Uncharacterized protein (Fragment) OS=Homo sapiens GN=BCR PE=4 SV=1 - [Q12845_HUMAN]	0	6.07261e+06					0	2.52	1	1	278	30.4334	9.83252
P23760	Paired box protein Pax-3 OS=Homo sapiens GN=PAX3 PE=1 SV=2 - [PAX3_HUMAN]	0	3.51407e+06					2.93713	2.51	1	1	479	52.9344	8.71924
D6W573	HCG1988128, isoform CRA_b OS=Homo sapiens GN=hCG_1988128 PE=4 SV=1 - [D6W573_HUMAN]	279998	0	2.27599	2.5	1	1					681	79.1435	8.54346
A0A024QZA5	HCG1821267, isoform CRA_a OS=Homo sapiens GN=hCG_1821267 PE=4 SV=1 - [A0A024QZA5_HUMAN]	0	0					1.83177	2.5	1	1	681	76.5709	7.48877
Q08426	Peroxisomal bifunctional enzyme OS=Homo sapiens GN=EHHADH PE=1 SV=3 - [ECHP_HUMAN]	0	0	3.15911	2.49	1	1					723	79.4447	9.14404
B3KQM8	cDNA FLJ90752 fis, clone PLACE3000181, highly similar to Homo sapiens protocadherin 1 (cadherin-like 1) (PCDH1), transcript variant 2, mRNA OS=Homo sapiens PE=2 SV=1 - [B3KQM8_HUMAN]	154619	0	4.70677	2.49	2	2					1003	108.541	5.26221
A0A024RBE3	Potassium voltage-gated channel, Shaw-related subfamily, member 2, isoform CRA_d OS=Homo sapiens GN=KCNC2 PE=4 SV=1 - [A0A024RBE3_HUMAN]	0	0					2.5388	2.45	1	1	613	67.5564	7.03467
C9JW43	Sodium channel protein type 7 subunit alpha (Fragment) OS=Homo sapiens GN=SCN7A PE=1 SV=1 - [C9JW43_HUMAN]	0	0	2.69957	2.43	1	1					863	99.3492	6.65381
Q9H5Z6	Protein FAM124B OS=Homo sapiens GN=FAM124B PE=1 SV=3 - [F124B_HUMAN]	572009	0	2.18811	2.42	1	1					455	50.9286	7.25439
K7EMQ3	Dynamin-2 (Fragment) OS=Homo sapiens GN=DNM2 PE=1 SV=2 - [K7EMQ3_HUMAN]	291515	0	1.77703	2.42	1	1					289	33.6597	9.15869
O95218	Zinc finger Ran-binding domain-containing protein 2 OS=Homo sapiens GN=ZRANB2 PE=1 SV=2 - [ZRAB2_HUMAN]	0	581931					1.62544	2.42	1	1	330	37.382	10.0083
A0A0D9SFH5	Dedicator of cytokinesis protein 9 OS=Homo sapiens GN=DOCK9 PE=1 SV=1 - [A0A0D9SFH5_HUMAN]	275903	0	2.96145	2.41	1	1					705	80.3905	7.09326
Q58FG0	Putative heat shock protein HSP 90-alpha A5 OS=Homo sapiens GN=HSP90AA5P PE=2 SV=1 - [HS905_HUMAN]	2.33077e+06	0	2.11498	2.4	1	1					334	38.7138	6.56592
B4DK69	Aldo-keto reductase family 1 member C2 OS=Homo sapiens GN=AKR1C2 PE=1 SV=1 - [B4DK69_HUMAN]	0	0					1.7177	2.36	1	1	297	33.8126	8.52881
A0A0G2JRR0	Histone-lysine N-methyltransferase EHMT2 (Fragment) OS=Homo sapiens GN=EHMT2 PE=1 SV=1 - [A0A0G2JRR0_HUMAN]	0	0					2.0483	2.36	1	1	888	99.4787	5.64307
Q6UWE0	E3 ubiquitin-protein ligase LRSAM1 OS=Homo sapiens GN=LRSAM1 PE=1 SV=1 - [LRSM1_HUMAN]	0	0	0	2.35	1	1					723	83.541	5.93506
H7BZD5	Nebulin (Fragment) OS=Homo sapiens GN=NEB PE=1 SV=1 - [H7BZD5_HUMAN]	8.3227e+06	0	2.12285	2.35	1	1					766	87.4733	9.14404
A3KMG4	DOCK3 protein (Fragment) OS=Homo sapiens GN=DOCK3 PE=2 SV=1 - [A3KMG4_HUMAN]	0	2.157e+06					0	2.34	1	1	599	69.1341	7.38623
B3KNL2	RuvB-like helicase OS=Homo sapiens GN=RUVBL2 PE=2 SV=1 - [B3KNL2_HUMAN]	1.63113e+06	0	2.14056	2.33	1	1					429	47.3744	5.51611
F5H1H2	Cell division cycle and apoptosis regulator protein 1 (Fragment) OS=Homo sapiens GN=CCAR1 PE=1 SV=1 - [F5H1H2_HUMAN]	0	0					1.73244	2.32	1	1	646	75.6775	8.00146
A0A024R984	HCG40889, isoform CRA_a OS=Homo sapiens GN=hCG_40889 PE=4 SV=1 - [A0A024R984_HUMAN]	450481	117550	2.39161	1.11	1	1	2.47738	1.19	1	1	1172	132	6.354
B4E2T6	cDNA FLJ58231, highly similar to NMDA receptor-regulated protein 1 OS=Homo sapiens PE=2 SV=1 - [B4E2T6_HUMAN]	0	0	1.61071	2.3	1	1					740	86.486	6.43018
A0JLU2	BUB1 protein (Fragment) OS=Homo sapiens GN=BUB1 PE=2 SV=1 - [A0JLU2_HUMAN]	0	0	0	2.3	1	1					827	92.4281	6.41748
B2R856	Acyl-coenzyme A oxidase OS=Homo sapiens PE=2 SV=1 - [B2R856_HUMAN]	0	238338					2.42882	2.29	1	1	700	77.5078	7.38623
A8K591	cDNA FLJ77127, highly similar to Homo sapiens forkhead box M1 (FOXM1), transcript variant 3, mRNA OS=Homo sapiens PE=2 SV=1 - [A8K591_HUMAN]	0	0					2.26958	2.28	1	1	747	82.5625	8.35303
Q6UXN9	WD repeat-containing protein 82 OS=Homo sapiens GN=WDR82 PE=1 SV=1 - [WDR82_HUMAN]	3.05347e+06	0	0	2.24	1	1					313	35.0565	7.69385
Q9NYE4	Cervical mucin MUC5B (Fragment) OS=Homo sapiens PE=2 SV=1 - [Q9NYE4_HUMAN]	417646	0	2.74173	2.23	1	1	2.4377	2.23	1	1	716	71.1516	7.35693
B4DUR8	T-complex protein 1 subunit gamma OS=Homo sapiens GN=CCT3 PE=1 SV=1 - [B4DUR8_HUMAN]	697997	4.23493e+06	2.49337	2.2	1	1	2.35982	2.2	1	1	500	55.6387	5.64307
Q9UFB4	Putative uncharacterized protein DKFZp434B1917 (Fragment) OS=Homo sapiens GN=DKFZp434B1917 PE=2 SV=1 - [Q9UFB4_HUMAN]	1.68632e+06	0	1.78749	2.19	1	1					366	43.4424	9.80322
Q9P2F6	Rho GTPase-activating protein 20 OS=Homo sapiens GN=ARHGAP20 PE=1 SV=2 - [RHG20_HUMAN]	0	0	2.26286	2.18	1	1					1191	132.525	7.98682
Q0D2K0	Magnesium transporter NIPA4 OS=Homo sapiens GN=NIPAL4 PE=1 SV=3 - [NIPA4_HUMAN]	115452	0	0	2.15	1	1					466	50.0253	7.43018
B4DE30	cDNA FLJ51711, highly similar to T-complex protein 1 subunit epsilon OS=Homo sapiens PE=2 SV=1 - [B4DE30_HUMAN]	0	1.10771e+06					1.77465	2.15	1	1	466	51.5117	5.52881
B7Z7S9	cDNA FLJ61724, highly similar to Shugoshin-like 2 OS=Homo sapiens PE=2 SV=1 - [B7Z7S9_HUMAN]	1.01685e+06	0	0	2.14	1	1					1260	143.886	7.59131
Q8NCI6	Beta-galactosidase-1-like protein 3 OS=Homo sapiens GN=GLB1L3 PE=2 SV=3 - [GLBL3_HUMAN]	0	1.84725e+07					1.62321	2.14	1	1	653	74.7754	8.95361
Q8IVF6	Ankyrin repeat domain-containing protein 18A OS=Homo sapiens GN=ANKRD18A PE=2 SV=3 - [AN18A_HUMAN]	0	2.03128e+06					2.49051	2.12	1	1	992	115.525	7.82568
Q9Y574	Ankyrin repeat and SOCS box protein 4 OS=Homo sapiens GN=ASB4 PE=2 SV=1 - [ASB4_HUMAN]	4.18968e+06	0	0	2.11	1	1					426	48.1633	7.63525
Q6NUJ1	Proactivator polypeptide-like 1 OS=Homo sapiens GN=PSAPL1 PE=2 SV=2 - [SAPL1_HUMAN]	0	1.18133e+06					1.87023	2.11	1	1	521	56.5891	7.26904
A8MX29	Kinesin light chain 2 OS=Homo sapiens GN=KLC2 PE=1 SV=1 - [A8MX29_HUMAN]	252984	0	1.9899	2.1	1	1					333	36.6021	6.34131
A7YF73	TSHZ1 protein (Fragment) OS=Homo sapiens GN=TSHZ1 PE=2 SV=1 - [A7YF73_HUMAN]	0	0					2.17218	2.08	1	1	722	78.6411	7.76709
Q2KHM9	Protein moonraker OS=Homo sapiens GN=KIAA0753 PE=1 SV=3 - [MOONR_HUMAN]	2.62668e+07	0	2.50565	2.07	1	1					967	109.339	7.6792
B2R6P3	cDNA, FLJ93047, highly similar to Homo sapiens matrix metallopeptidase 14 (membrane-inserted) (MMP14), mRNA OS=Homo sapiens PE=2 SV=1 - [B2R6P3_HUMAN]	231260	0	0	2.06	1	1					582	65.807	7.76709
I3L1E3	Hepatocyte growth factor-regulated tyrosine kinase substrate (Fragment) OS=Homo sapiens GN=HGS PE=1 SV=1 - [I3L1E3_HUMAN]	52800.1	0	1.77482	2.05	1	1	1.94708	2.05	1	1	292	32.4133	6.58057
H7BZF9	Lysine-specific demethylase 5D (Fragment) OS=Homo sapiens GN=KDM5D PE=4 SV=1 - [H7BZF9_HUMAN]	0	0	0	2.05	1	1					293	32.2245	5.31299
P14091	Cathepsin E OS=Homo sapiens GN=CTSE PE=1 SV=2 - [CATE_HUMAN]	0	0					1.79522	2	1	1	401	43.2843	4.85596
Q6IV72	Zinc finger protein 425 OS=Homo sapiens GN=ZNF425 PE=1 SV=1 - [ZN425_HUMAN]	0	1.81943e+08					2.3246	1.99	1	1	752	87.6635	9.24658
A0A087WXR9	Protein Wnt OS=Homo sapiens GN=WNT1 PE=3 SV=1 - [A0A087WXR9_HUMAN]	0	0					0	1.95	1	1	359	39.7626	8.96826
Q8TF61	F-box only protein 41 OS=Homo sapiens GN=FBXO41 PE=2 SV=5 - [FBX41_HUMAN]	0	0					2.19861	1.94	1	1	875	94.4374	8.23584
G3V1S7	Hyaluronan synthase 1 OS=Homo sapiens GN=HAS1 PE=1 SV=1 - [G3V1S7_HUMAN]	0	0	0	1.91	1	1					577	64.6621	9.18799
I0B0K8	Truncated profilaggrin OS=Homo sapiens GN=FLG PE=4 SV=1 - [I0B0K8_HUMAN]	3.65772e+06	8.79231e+06	2.43843	0.25	1	1	16.2318	1.91	5	6	4021	430.162	9.29053
A3KMQ0	FYVE, RhoGEF and PH domain containing 5 OS=Homo sapiens GN=FGD5 PE=2 SV=1 - [A3KMQ0_HUMAN]	3.84216e+06	0	1.90395	1.88	1	1					1221	134.263	5.64307
Q1AE95	Transmembrane protein 183B OS=Homo sapiens GN=TMEM183B PE=2 SV=1 - [T183B_HUMAN]	577892	0	1.67787	1.86	1	1					376	42.912	9.0708
A0A0S2Z3I8	Cholesteryl ester transfer protein plasma isoform 2 (Fragment) OS=Homo sapiens GN=CETP PE=2 SV=1 - [A0A0S2Z3I8_HUMAN]	1.26912e+06	0	1.64818	1.85	1	1					433	47.7567	6.01123
O43310	CBP80/20-dependent translation initiation factor OS=Homo sapiens GN=CTIF PE=1 SV=1 - [CTIF_HUMAN]	0	0	1.68425	1.84	1	1					598	67.5444	6.53662
H7C440	DIS3-like exonuclease 2 (Fragment) OS=Homo sapiens GN=DIS3L2 PE=1 SV=1 - [H7C440_HUMAN]	0	0					0	1.83	1	1	383	43.5161	7.00537
Q5TIG5	Afadin OS=Homo sapiens GN=MLLT4 PE=1 SV=1 - [Q5TIG5_HUMAN]	0	1.98228e+06					2.41171	1.8	1	1	1665	189.036	6.49365
Q9Y6L7	Tolloid-like protein 2 OS=Homo sapiens GN=TLL2 PE=1 SV=1 - [TLL2_HUMAN]	358966	0	2.87952	1.77	1	1					1015	113.484	5.93506
H0Y9P1	BMP-2-inducible protein kinase (Fragment) OS=Homo sapiens GN=BMP2K PE=1 SV=1 - [H0Y9P1_HUMAN]	0	0					2.85597	1.76	1	1	854	95.5857	6.31592
F5H6I8	Unconventional myosin-XVIIIb OS=Homo sapiens GN=MYO18B PE=1 SV=1 - [F5H6I8_HUMAN]	0	0					2.06736	1.75	1	1	798	85.5002	7.47412
A0A0D9SFF4	Neurexin-1-beta OS=Homo sapiens GN=NRXN1 PE=1 SV=1 - [A0A0D9SFF4_HUMAN]	0	0	0	1.74	1	1					459	50.5212	6.34131
A0A024R0C6	Potassium voltage-gated channel, Shal-related subfamily, member 3, isoform CRA_b OS=Homo sapiens GN=KCND3 PE=4 SV=1 - [A0A024R0C6_HUMAN]	945612	0	2.1639	1.73	1	1					636	71.3459	8.25049
Q8WVV4	Protein POF1B OS=Homo sapiens GN=POF1B PE=1 SV=3 - [POF1B_HUMAN]	0	3827398					2.1215	1.7	1	1	589	68.0224	6.31592
Q69YM3	Putative uncharacterized protein DKFZp762H2012 (Fragment) OS=Homo sapiens GN=DKFZp762H2012 PE=2 SV=1 - [Q69YM3_HUMAN]	48395.1	0	1.709	1.69	1	1					651	68.847	9.1001
B7Z1C9	Chaperonin containing TCP1, subunit 7 (Eta), isoform CRA_a OS=Homo sapiens GN=CCT7 PE=2 SV=1 - [B7Z1C9_HUMAN]	0	186249					0	1.69	1	1	415	46.0655	7.6499
A8K477	Sulfhydryl oxidase OS=Homo sapiens PE=2 SV=1 - [A8K477_HUMAN]	0	622617					2.62464	1.66	1	1	604	66.7683	8.60205
H3BRS3	Telomere length regulation protein TEL2 homolog OS=Homo sapiens GN=TELO2 PE=1 SV=1 - [H3BRS3_HUMAN]	1.19512e+06	0	0	1.64	1	1					426	47.3504	8.38232
B4DYV1	Tyrosine-protein kinase OS=Homo sapiens PE=2 SV=1 - [B4DYV1_HUMAN]	0	0					2.07149	1.63	1	1	983	113.675	7.48877
Q5T4S7	E3 ubiquitin-protein ligase UBR4 OS=Homo sapiens GN=UBR4 PE=1 SV=1 - [UBR4_HUMAN]	267393	307915	8.10165	1.37	3	3	3.10048	0.25	1	1	5183	573.476	6.03662
Q8N715	Coiled-coil domain-containing protein 185 OS=Homo sapiens GN=CCDC185 PE=1 SV=2 - [CC185_HUMAN]	0	710467					0	1.61	1	1	623	72.3044	10.1108
Q8N9H8	Exonuclease mut-7 homolog OS=Homo sapiens GN=EXD3 PE=2 SV=3 - [MUT7_HUMAN]	4.69999e+06	0	0	1.6	1	1					876	96.5368	8.22119
Q86XI8	Uncharacterized protein C19orf68 OS=Homo sapiens GN=C19orf68 PE=1 SV=2 - [CS068_HUMAN]	0	1.06699e+08					4.66634	1.59	1	2	627	70.029	8.57275
B4DX74	cDNA FLJ51596, highly similar to BRCA1-associated RING domain protein 1 OS=Homo sapiens PE=2 SV=1 - [B4DX74_HUMAN]	0	0					2.57171	1.59	1	1	567	62.0725	8.44092
Q8NA61	Spermatid-associated protein OS=Homo sapiens GN=SPERT PE=1 SV=1 - [SPERT_HUMAN]	1.50668e+06	0	0	1.56	1	1					448	51.5381	7.15186
Q4LDE5	Sushi, von Willebrand factor type A, EGF and pentraxin domain-containing protein 1 OS=Homo sapiens GN=SVEP1 PE=1 SV=3 - [SVEP1_HUMAN]	500850	0	9.05873	1.54	4	4					3571	389.912	5.50342
Q6ZWK7	cDNA FLJ16045 fis, clone CTONG2000042, weakly similar to ALPHA-2-MACROGLOBULIN OS=Homo sapiens PE=2 SV=1 - [Q6ZWK7_HUMAN]	0	178059					2.03095	1.54	1	1	842	94.2621	5.92236
B2RDI6	cDNA, FLJ96628, highly similar to Homo sapiens mitogen-activated protein kinase kinase kinase 11(MAP3K11), mRNA OS=Homo sapiens PE=2 SV=1 - [B2RDI6_HUMAN]	459629	0	1.80395	1.53	1	1					847	92.5672	7.95752
Q86SF2	N-acetylgalactosaminyltransferase 7 OS=Homo sapiens GN=GALNT7 PE=1 SV=1 - [GALT7_HUMAN]	0	2.23514e+06					1.85093	1.52	1	1	657	75.341	7.10791
A0A0G2JH35	Potassium voltage-gated channel subfamily KQT member 2 (Fragment) OS=Homo sapiens GN=KCNQ2 PE=1 SV=1 - [A0A0G2JH35_HUMAN]	0	1.19415e+08					3.80656	1.51	1	2	728	80.4058	8.70459
Q86Y26	NUT family member 1 OS=Homo sapiens GN=NUTM1 PE=1 SV=2 - [NUTM1_HUMAN]	0	0	2.07679	1.5	1	1					1132	120.239	5.45264
F8W9S7	GTPase-activating protein and VPS9 domain-containing protein 1 OS=Homo sapiens GN=GAPVD1 PE=1 SV=1 - [F8W9S7_HUMAN]	560624	0	4.56239	1.49	2	2					1412	157.365	5.18604
P11215	Integrin alpha-M OS=Homo sapiens GN=ITGAM PE=1 SV=2 - [ITAM_HUMAN]	2.65889e+06	0	2.82214	1.48	1	1					1152	127.099	7.2251
Q6ZMP0	Thrombospondin type-1 domain-containing protein 4 OS=Homo sapiens GN=THSD4 PE=2 SV=2 - [THSD4_HUMAN]	641970	0	2.36989	1.47	1	1					1018	112.377	7.6499
Q9NXR9	cDNA FLJ20087 fis, clone COL03793 OS=Homo sapiens PE=2 SV=1 - [Q9NXR9_HUMAN]	0	0	2.3036	1.45	1	1					758	85.9304	8.06006
Q09666	Neuroblast differentiation-associated protein AHNAK OS=Homo sapiens GN=AHNAK PE=1 SV=2 - [AHNK_HUMAN]	2.73704e+06	353948	1.89259	0.12	1	1	5.74148	1.44	3	3	5890	628.699	6.15088
A1KZ92	Peroxidasin-like protein OS=Homo sapiens GN=PXDNL PE=1 SV=3 - [PXDNL_HUMAN]	0	0	2.64869	1.44	1	1					1463	163.582	7.43018
O14523	C2 domain-containing protein 2-like OS=Homo sapiens GN=C2CD2L PE=1 SV=3 - [C2C2L_HUMAN]	744316	0	2.27862	1.42	1	1					706	76.1343	7.69385
H0Y4U1	Tensin-1 OS=Homo sapiens GN=TNS1 PE=1 SV=1 - [H0Y4U1_HUMAN]	177748	0	2.07735	1.42	1	1					846	88.9494	9.30518
P05546	Heparin cofactor 2 OS=Homo sapiens GN=SERPIND1 PE=1 SV=3 - [HEP2_HUMAN]	828641	0	1.63794	1.4	1	1					499	57.0342	6.90283
P38567	Hyaluronidase PH-20 OS=Homo sapiens GN=SPAM1 PE=1 SV=1 - [HYALP_HUMAN]	0	0	0	1.38	1	1					509	57.8104	7.00537
H0YFN7	RAB6A-GEF complex partner protein 1 (Fragment) OS=Homo sapiens GN=RIC1 PE=1 SV=1 - [H0YFN7_HUMAN]	0	143019					2.661	1.37	1	1	1315	147.146	5.94775
B4DY05	cDNA FLJ58303, highly similar to WD repeat protein 1 OS=Homo sapiens PE=2 SV=1 - [B4DY05_HUMAN]	7.82425e+06	0	0	1.36	1	1					441	47.9545	6.27783
P23515	Oligodendrocyte-myelin glycoprotein OS=Homo sapiens GN=OMG PE=1 SV=2 - [OMGP_HUMAN]	0	646963					0	1.36	1	1	440	49.5762	7.94287
P46087	Probable 28S rRNA (cytosine(4447)-C(5))-methyltransferase OS=Homo sapiens GN=NOP2 PE=1 SV=2 - [NOP2_HUMAN]	0	0					0	1.35	1	1	812	89.2471	9.23193
A0A0A0MQQ9	Rho GTPase-activating protein 33 OS=Homo sapiens GN=ARHGAP33 PE=1 SV=1 - [A0A0A0MQQ9_HUMAN]	0	2.14716e+07					1.94172	1.34	1	1	748	81.4223	8.23584
Q59H73	Oxysterol-binding protein (Fragment) OS=Homo sapiens PE=2 SV=1 - [Q59H73_HUMAN]	1.30986e+06	0	0	1.33	1	1					452	51.3304	8.11865
Q59GJ5	Putative uncharacterized protein (Fragment) OS=Homo sapiens PE=2 SV=1 - [Q59GJ5_HUMAN]	3.31576e+06	0	0	1.32	1	1					684	76.5947	9.30518
Q8NE28	Serine/threonine kinase-like domain-containing protein STKLD1 OS=Homo sapiens GN=STKLD1 PE=2 SV=4 - [STKL1_HUMAN]	0	1.6196e+06					1.79601	1.32	1	1	680	75.627	5.36377
Q59EG0	Basement membrane-specific heparan sulfate proteoglycan core protein variant (Fragment) OS=Homo sapiens PE=2 SV=1 - [Q59EG0_HUMAN]	627659	0	5.70366	1.29	2	2					2331	246.26	7.2251
O75342	Arachidonate 12-lipoxygenase, 12R-type OS=Homo sapiens GN=ALOX12B PE=1 SV=1 - [LX12B_HUMAN]	0	0					0	1.28	1	1	701	80.304	7.63525
Q53RS3	Putative uncharacterized protein DDEF2 (Fragment) OS=Homo sapiens GN=DDEF2 PE=4 SV=1 - [Q53RS3_HUMAN]	0	1.00843e+09	2.15138	1.26	1	1	10.3691	1.26	1	6	635	69.2477	5.74463
B4E218	cDNA FLJ61052, highly similar to Homo sapiens myosin head domain containing 1 (MYOHD1), transcript variant 2, mRNA OS=Homo sapiens PE=2 SV=1 - [B4E218_HUMAN]	3.03888e+06	0	1.82031	1.24	1	1					970	109.073	7.7085
O95822	Malonyl-CoA decarboxylase, mitochondrial OS=Homo sapiens GN=MLYCD PE=1 SV=3 - [DCMC_HUMAN]	0	0	0	1.22	1	1					493	54.9688	8.95361
A1A5D9	Bicaudal D-related protein 2 OS=Homo sapiens GN=CCDC64B PE=1 SV=2 - [BICR2_HUMAN]	0	0	1.7948	1.18	1	1					508	56.8002	5.021
X6RI79	Probable helicase senataxin (Fragment) OS=Homo sapiens GN=SETX PE=1 SV=1 - [X6RI79_HUMAN]	0	580087					1.75756	1.16	1	1	948	107.863	8.67529
A0A087WW06	Tetratricopeptide repeat protein 28 OS=Homo sapiens GN=TTC28 PE=1 SV=1 - [A0A087WW06_HUMAN]	0	0					3.16977	1.15	1	1	2354	256.707	6.84424
B4DTV4	cDNA FLJ50215, highly similar to Myosin Ia OS=Homo sapiens PE=2 SV=1 - [B4DTV4_HUMAN]	907139	0	0	1.14	1	1					881	100.16	9.51025
Q59HD0	G2/mitotic-specific cyclin F variant (Fragment) OS=Homo sapiens PE=2 SV=1 - [Q59HD0_HUMAN]	0	0					1.94228	1.14	1	1	701	77.908	5.69385
Q08378	Golgin subfamily A member 3 OS=Homo sapiens GN=GOLGA3 PE=1 SV=2 - [GOGA3_HUMAN]	6.63122e+06	0	3.00505	1.13	1	1					1498	167.252	5.43994
P27815	cAMP-specific 3',5'-cyclic phosphodiesterase 4A OS=Homo sapiens GN=PDE4A PE=1 SV=3 - [PDE4A_HUMAN]	977963	0	0	1.13	1	1					886	98.0814	5.21143
P20702	Integrin alpha-X OS=Homo sapiens GN=ITGAX PE=1 SV=3 - [ITAX_HUMAN]	0	0					2.39814	1.12	1	1	1163	127.749	6.63916
D3DTW0	Tubulin tyrosine ligase-like family, member 6, isoform CRA_a OS=Homo sapiens GN=TTLL6 PE=4 SV=1 - [D3DTW0_HUMAN]	0	0	1.69887	1.09	1	1					644	73.2572	8.70459
P12259	Coagulation factor V OS=Homo sapiens GN=F5 PE=1 SV=4 - [FA5_HUMAN]	0	6.64306e+06					1.63879	1.08	1	1	2224	251.546	6.04932
Q9BZF3	Oxysterol-binding protein-related protein 6 OS=Homo sapiens GN=OSBPL6 PE=1 SV=1 - [OSBL6_HUMAN]	1.76379e+07	0	0	1.07	1	1					934	106.239	6.93213
Q14587	Zinc finger protein 268 OS=Homo sapiens GN=ZNF268 PE=1 SV=2 - [ZN268_HUMAN]	0	0	2.10654	1.06	1	1					947	108.303	8.86572
O95425	Supervillin OS=Homo sapiens GN=SVIL PE=1 SV=2 - [SVIL_HUMAN]	0	0	0	1.04	1	1					2214	247.593	6.97607
B3KMS9	cDNA FLJ12495 fis, clone NT2RM2001652, highly similar to Brefeldin A-inhibited guanine nucleotide-exchange protein 1 OS=Homo sapiens PE=2 SV=1 - [B3KMS9_HUMAN]	0	229014					0	1.04	1	1	673	77.6945	6.75635
A0A024R9Q1	Thrombospondin 1, isoform CRA_a OS=Homo sapiens GN=THBS1 PE=4 SV=1 - [A0A024R9Q1_HUMAN]	309823	0	1.95393	1.03	1	1					1170	129.27	4.94482
A0A0C4DG54	Rab GTPase-activating protein 1-like (Fragment) OS=Homo sapiens GN=RABGAP1L PE=1 SV=1 - [A0A0C4DG54_HUMAN]	240044	0	2.01983	1.03	1	1					582	64.9583	5.09717
Q2WGJ6	Kelch-like protein 38 OS=Homo sapiens GN=KLHL38 PE=1 SV=3 - [KLH38_HUMAN]	0	1.55979e+06					1.67618	1.03	1	1	581	65.4981	7.92822
Q9Y490	Talin-1 OS=Homo sapiens GN=TLN1 PE=1 SV=3 - [TLN1_HUMAN]	768673	0	4.06035	1.02	2	2					2541	269.599	6.07471
A0A087WT45	GRIP1-associated protein 1 OS=Homo sapiens GN=GRIPAP1 PE=1 SV=1 - [A0A087WT45_HUMAN]	3.43057e+06	0	1.93826	1.01	1	1					796	90.8013	5.10986
B4DET6	cDNA FLJ59314, highly similar to UV radiation resistance-associated gene protein OS=Homo sapiens PE=2 SV=1 - [B4DET6_HUMAN]	5.59881e+06	0	0	1	1	1					598	66.9844	7.6499
A8KAK1	cDNA FLJ77398, highly similar to Homo sapiens UDP-glucose ceramide glucosyltransferase-like 1, transcript variant 2, mRNA OS=Homo sapiens PE=2 SV=1 - [A8KAK1_HUMAN]	1.13626e+06	0	3.13553	0.98	1	1					1531	174.897	5.51611
H7BZ66	Potassium voltage-gated channel subfamily C member 4 OS=Homo sapiens GN=KCNC4 PE=4 SV=1 - [H7BZ66_HUMAN]	633537	0	1.85514	0.96	1	1					624	68.4904	6.94678
Q6PK82	AP3D1 protein (Fragment) OS=Homo sapiens GN=AP3D1 PE=2 SV=1 - [Q6PK82_HUMAN]	154863	0	2.22023	0.92	1	1					865	98.4762	9.12939
Q9Y6V0	Protein piccolo OS=Homo sapiens GN=PCLO PE=1 SV=4 - [PCLO_HUMAN]	4.52994e+06	0	7.62382	0.91	3	3					5065	552.937	6.50732
Q9HBB2	Aconitate hydratase OS=Homo sapiens GN=IRP1 PE=2 SV=1 - [Q9HBB2_HUMAN]	1.27928e+06	0	1.83779	0.89	1	1					790	87.0336	6.55127
F2Z2E2	Ras GTPase-activating-like protein IQGAP3 OS=Homo sapiens GN=IQGAP3 PE=1 SV=1 - [F2Z2E2_HUMAN]	0	0	1.82879	0.88	1	1					1588	179.372	7.66455
K7EIP4	Laminin subunit alpha-3 (Fragment) OS=Homo sapiens GN=LAMA3 PE=1 SV=2 - [K7EIP4_HUMAN]	0	0					1.64429	0.87	1	1	1147	128.203	6.99072
O00372	Putative p150 OS=Homo sapiens PE=4 SV=1 - [O00372_HUMAN]	217055480	0	0	0.86	1	1					1275	149.017	9.67139
O75369	Filamin-B OS=Homo sapiens GN=FLNB PE=1 SV=2 - [FLNB_HUMAN]	1.10843e+06	1.45319e+06	0	0.27	1	1	2.0587	0.58	1	1	2602	277.99	5.73193
Q14571	Inositol 1,4,5-trisphosphate receptor type 2 OS=Homo sapiens GN=ITPR2 PE=1 SV=2 - [ITPR2_HUMAN]	0	103096					0	0.85	1	1	2701	307.867	6.43018
B0I1R8	DNAH6 variant protein (Fragment) OS=Homo sapiens PE=2 SV=1 - [B0I1R8_HUMAN]	92115.5	0	0	0.84	1	1					2250	257.296	5.79541
Q9NVE4	Coiled-coil domain-containing protein 87 OS=Homo sapiens GN=CCDC87 PE=1 SV=2 - [CCD87_HUMAN]	0	0					0	0.82	1	1	849	96.3416	8.5874
Q5TGY3	AT-hook DNA-binding motif-containing protein 1 OS=Homo sapiens GN=AHDC1 PE=1 SV=1 - [AHDC1_HUMAN]	0	0	2.21977	0.81	1	1					1603	168.245	9.0415
D3DWB6	Ubiquitin specific peptidase 9, X-linked, isoform CRA_b OS=Homo sapiens GN=USP9X PE=4 SV=1 - [D3DWB6_HUMAN]	759302	1.22987e+06	4.49538	0.8	2	2	3.25164	0.46	1	1	2379	271.081	5.97314
Q17RA1	Caspase recruitment domain family, member 10 OS=Homo sapiens GN=CARD10 PE=1 SV=1 - [Q17RA1_HUMAN]	0	1.66752e+06					0	0.78	1	1	1030	115.602	5.94775
Q14689	Disco-interacting protein 2 homolog A OS=Homo sapiens GN=DIP2A PE=1 SV=2 - [DIP2A_HUMAN]	166659	0	1.88151	0.76	1	1					1571	170.261	8.03076
Q96IB4	DIP2B protein (Fragment) OS=Homo sapiens GN=DIP2B PE=2 SV=2 - [Q96IB4_HUMAN]	132577	0	0	0.75	1	1					936	101.657	7.32764
Q86TB3	Alpha-protein kinase 2 OS=Homo sapiens GN=ALPK2 PE=2 SV=3 - [ALPK2_HUMAN]	0	0	1.81054	0.74	1	1					2170	236.865	5.23682
E7EMW7	E3 ubiquitin-protein ligase UBR5 OS=Homo sapiens GN=UBR5 PE=1 SV=1 - [E7EMW7_HUMAN]	9.67933e+06	0	1.62576	0.72	1	1					2792	308.382	5.84619
Q6WKZ4	Rab11 family-interacting protein 1 OS=Homo sapiens GN=RAB11FIP1 PE=1 SV=3 - [RFIP1_HUMAN]	0	1.54934e+06					0	0.7	1	1	1283	137.083	5.42725
Q6ZUB1	Spermatogenesis-associated protein 31E1 OS=Homo sapiens GN=SPATA31E1 PE=2 SV=2 - [S31E1_HUMAN]	5.3764e+06	0	0	0.69	1	1					1445	157.037	9.1001
A0A087WTA8	Collagen alpha-2(I) chain OS=Homo sapiens GN=COL1A2 PE=1 SV=1 - [A0A087WTA8_HUMAN]	3.87914e+06	0	2.2416	0.66	1	1					1364	129.072	9.01221
O96028	Histone-lysine N-methyltransferase NSD2 OS=Homo sapiens GN=WHSC1 PE=1 SV=1 - [NSD2_HUMAN]	0	532409					1.82784	0.66	1	1	1365	152.16	8.68994
Q9UPM8	AP-4 complex subunit epsilon-1 OS=Homo sapiens GN=AP4E1 PE=1 SV=2 - [AP4E1_HUMAN]	0	3.11035e+06					1.93752	0.62	1	1	1137	127.206	5.98584
A0A087WTW5	CASP8-associated protein 2 OS=Homo sapiens GN=CASP8AP2 PE=1 SV=1 - [A0A087WTW5_HUMAN]	0	3.34581e+06					2.01087	0.56	1	1	1972	221.221	6.52197
B3KXW2	cDNA FLJ46178 fis, clone TESTI4003944, highly similar to Homo sapiens zinc finger protein 532 (ZNF532), mRNA OS=Homo sapiens PE=2 SV=1 - [B3KXW2_HUMAN]	3.27994e+06	0	1.6845	0.54	1	1					1301	141.616	8.646
A0A087X0P0	Kinesin-like protein OS=Homo sapiens GN=CENPE PE=1 SV=1 - [A0A087X0P0_HUMAN]	0	107596					0	0.53	1	1	2664	311.912	5.57959
Q9P227	Rho GTPase-activating protein 23 OS=Homo sapiens GN=ARHGAP23 PE=1 SV=2 - [RHG23_HUMAN]	0	0					0	0.47	1	1	1491	162.092	9.18799
Q96RL7	Vacuolar protein sorting-associated protein 13A OS=Homo sapiens GN=VPS13A PE=1 SV=2 - [VP13A_HUMAN]	0	0	2.27386	0.44	1	1					3174	360.047	6.32861
Q8TD57	Dynein heavy chain 3, axonemal OS=Homo sapiens GN=DNAH3 PE=2 SV=1 - [DYH3_HUMAN]	54950.3	0	1.73659	0.39	1	1					4116	470.468	6.43018
D3DR32	Kinesin-like protein OS=Homo sapiens GN=MPHOSPH1 PE=3 SV=1 - [D3DR32_HUMAN]	0	1.08714e+06					1.83276	0.39	1	1	1780	206.034	5.79541
Q96KG3	AKAP350C OS=Homo sapiens PE=2 SV=3 - [Q96KG3_HUMAN]	4.87417e+06	0	2.4631	0.32	1	1					3126	362.225	4.89404
Q8IYW2	Cilia- and flagella-associated protein 46 OS=Homo sapiens GN=CFAP46 PE=2 SV=3 - [CFA46_HUMAN]	0	0	0	0.29	1	1					2715	303.308	7.35693
A0A024RBS1	GCN1 general control of amino-acid synthesis 1-like 1 (Yeast), isoform CRA_b OS=Homo sapiens GN=GCN1L1 PE=4 SV=1 - [A0A024RBS1_HUMAN]	0	2.19623e+06					1.99245	0.29	1	1	2432	266.706	6.91748
A0A087WV20	Alstrom syndrome protein 1 OS=Homo sapiens GN=ALMS1 PE=1 SV=1 - [A0A087WV20_HUMAN]	0	138245					2.11622	0.26	1	1	3859	424.974	5.98584
O95613	Pericentrin OS=Homo sapiens GN=PCNT PE=1 SV=4 - [PCNT_HUMAN]	0	1.81794e+07					0	0.24	1	1	3336	377.806	5.5542
A0A024R2Y4	Bassoon (Presynaptic cytomatrix protein), isoform CRA_a OS=Homo sapiens GN=BSN PE=4 SV=1 - [A0A024R2Y4_HUMAN]	1.00132e+07	0	1.92808	0.23	1	1					3926	416.244	7.54736
H9KVB3	Otogelin OS=Homo sapiens GN=OTOG PE=4 SV=2 - [H9KVB3_HUMAN]	0	0	1.90414	0.21	1	1					2913	313.187	5.77002
