# Supplementary material for: Disruption of the tumour-associated EMP3 enhances erythroid proliferation and causes the MAM-negative phenotype
Source: Nat Commun. 2020 Jul 16;11:3569. doi: 10.1038/s41467-020-17060-4 (PMC7366909; doi:10.1038/s41467-020-17060-4)
Supplement: Supplementary file 6 — Source Data [file 41467_2020_17060_MOESM6_ESM.xlsx]

## Sheet: Fig 3b
Figure 3b. Overexpression of EMP3 in Daudi cells shown by mean fluorescent intensity from three independent experiments.
Experiment #	1
	Singlets/P1/Singlets_W/GFP+ | Geometric Mean (Comp-APC-A)	Singlets/P1/Singlets_W/GFP+ | Geometric Mean (Comp-APC-A)
	IgG	MAM	MAM/IgG
Moch	72	108	1.5
Mutant	387	131	0.338501
WT	483	18416	38.1284
Experiment #	2
	Singlets/P1/Singlets_W/GFP+ | Geometric Mean (Comp-APC-A)	Singlets/P1/Singlets_W/GFP+ | Geometric Mean (Comp-APC-A)
	IgG	MAM	MAM/IgG
Moch	336	402	1.19643
Mutant	336	275	0.818452
WT	332	16346	49.2349
Experiment #	3
	Singlets/P1/Singlets_W/GFP+ | Geometric Mean (Comp-APC-A)	Singlets/P1/Singlets_W/GFP+ | Geometric Mean (Comp-APC-A)
	IgG	MAM	MAM/IgG
Moch	126	329	2.61111
Mutant	222	402	1.81081
WT	213.5	12127	56.8009

## Sheet: Fig 5a
Figure 5a. Standardised cumulative fold proliferation of erythroid cells in cultures.
Summary of Cumulative Increase of P9 vs. matched controls C1(P9), C2(P9) and P10 vs. matched controls C1(P10), C2(P10) in erythroid culture, days 0-21
Days	P10	C1 (P10)	C2 (P10)	P9	C1 (P9)	C2 (P9)
0	1	1	1	1	1	1
1	#N/A	#N/A	#N/A	#N/A	#N/A	#N/A
2	#N/A	#N/A	#N/A	#N/A	#N/A	#N/A
3	#N/A	#N/A	#N/A	#N/A	#N/A	#N/A
4	25.5	35.4	7.5	12.4	8	4.46
5	180.9	136.5	29.2	29	18.6667	4.5
6	495	522	78.9333	99.84	30.029	14.8562
7	2376	2484	288	370.165	161.871	49.6
8	9014.4	7383.46	507.467	1472.25	490.473	171.897
9	33377.7	23693.5	1418.67	7116.37	2652.56	823.714
10	51829.6	35786.2	3072.86	9936	5390.61	1419.11
11	71165.1	44833.3	4916.58	22677.5	8380.03	3605.84
12	114401	61922.2	7688.19	35081.9	16760.1	5649.68
13	132158	80607.9	8332.42	53166.7	16214.2	9025.56
14	172429	84795.3	10669.9	79221.9	22344.6	11160.6
15	208046	91303.3	11294.7	105741	24008	11089.2
16	261735	89744.4	18017	134908	28509.5	13957
17	229522	85290.6	13929.1	116770	23107.7	13765.8
18	233996	90189.8	13247.8	132640	27384.1	14148.2
19	220182	82395.6	12945	132080	27009	13383.5
20	199793	68477.4	10976.7	128826	24758.3	15983.7
21	174449	64580.4	10976.7	107412	20106.7	8527.18

## Sheet: Fig 5c
Figure 5c. The morphological profiles of the MAM-negative and matched control cells at different stages of erythroid cultures.
Average cell numbers (n>500 cells counted) for P10 and matched controls C1 (P10) and C2 (P10)
Day	Proerythroblasts			Basophilic			Polychromatic			Orthochromatic			Reticulocytes
	P9	C1 (P9)	C2 (P9)	P9	C1 (P9)	C2 (P9)	P9	C1 (P9)	C2 (P9)	P9	C1 (P9)	C2 (P9)	P9	C1 (P9)	C2 (P9)
8	50	84.5	67	29.3333	58.3333	44.5	3.83333	4	5.33333	0	0.5	0	0	0	0
9	28	28.1667	34.1667	52.6667	52.1667	45.6667	15.8333	26.6667	16.5	1.16667	2.5	0.333333	1	0.333333	0.166667
11	10.8333	4.6	7.16667	39.1667	26	35.8333	45	57	71.6667	11.6667	16.8	22.3333	9.83333	15	7.83333
13	6	2.83333	2.66667	22.5	18	16	62	38.8333	43.8333	26.5	29.6667	26	49.3333	72.6667	47.5
15	0	0	0.166667	5.5	4.83333	4.5	29.8333	17.5	21.5	38	37.3333	36	52.1667	70	63
17	0	0	0	3.5	1	1.5	16.1667	9.5	13.3333	37.8333	30.5	44.8333	65.5	71.3333	65.8333
19	0	0	0	0	0.166667	1.83333	9	4.16667	6.83333	33.3333	19.5	30.8333	68.5	67.1667	52.6667
21	0	0	0	0	0	0	1.83333	1.66667	1.66667	25.8333	27.8333	19.6667	65.5	80.1667	67.8333
Average cell numbers (n>500 cells counted) for P9 and matched controls C1 (P9) and C2 (P9)
Day	Proerythroblasts			Basophilic			Polychromatic			Orthochromatic			Reticulocytes
	P10	C1 (P10)	C2 (P10)	P10	C1 (P10)	C2 (P10)	P10	C1 (P10)	C2 (P10)	P10	C1 (P10)	C2 (P10)	P10	C1 (P10)	C2 (P10)
7	54	34.6667	58	31.6667	28.8333	15.5	2.5	6.66667	1	0.166667	1.5	0.166667	0	0	0
9	13.1667	8.5	19.1667	74	69.5	62.8333	25	35	43.5	7.66667	14.6667	13.5	1.83333	4.33333	1.16667
11	2.83333	3.5	6.83333	10.3333	12.1667	12	39.1667	21.8333	26.6667	20.8333	22.3333	22.1667	7.83333	17.5	9
13	0	0	0	7.83333	6.16667	5.33333	24	12.5	26.5	20.1667	11.1667	25	20.1667	15.8333	19.5
15	0	0	0	1.83333	0.6	3	15.3333	16.2	10.8571	24.3333	14.4	15	21.3333	18.6	17
17	0	0	0	2	2	6.16667	9	4.66667	13.1667	26	28.6667	13.6667	32.6667	42	37
19	0	0	0	0.333333	0	0.571429	4.66667	3.4	3.57143	22.8333	34.6	23.1429	29.5	50	21.8571
21	0	0	0	0.166667	0	0.666667	5.33333	0	2.83333	14.5	25.8333	27.1667	49.5	40.3333	41.6667

## Sheet: Fig 6b
Figure 6b. Average measurements (n=5) of CD44 staining intensity of three P9 and three control dividing cells obtained with Leica LAS AF software.
Maximum Peak (for each; 5 measurements from 3 controls or MAM samples = 15 individual measurements for P9 and 15 individual measurements for control)
Sample	Staining intensity (Maximum Peak)					Mean	S.D.
	Test 1	Test 2	Test 3	Test 4	Test 5
Control #1	73.6776	74.3439	61.621	71.5587	73.0844	70.8571	5.26478
Control #2	57.6366	74.1897	102.529	83.8125	70.3708	77.7077	16.7512
Control #3	138.405	80.1696	60.094	125.291	59.6256	92.7172	36.9636
P9 #1	172.424	149.788	150.559	154.951	146.379	154.82	10.3037
P9 #2	172.528	131.188	123.953	142.649	135.052	141.074	18.8344
P9 #3	243.454	196.92	215.77	218.905	172.529	209.516	26.4847
t-Test: Two-Sample Assuming Equal Variances for control vs P9 peak height
	Control	P9
Mean	80.4273	168.47
Variance	567.761	1268.39
Observations	15	15
Pooled Variance	918.074
Hypothesized Mean Difference	0
df	28
t Stat	-7.95766
P(T<=t) one-tail	5.73814e-09
t Critical one-tail	1.70113
P(T<=t) two-tail	1.14763e-08
t Critical two-tail	2.04841

## Sheet: Sup Fig 1
Supplementary Figure 1. Flow cytometery experiments showing CD44 to be markedly reduced on RBCs of MAM-negative individuals.
Sample	BRIC222 reactivity (fluorescence intensity)
C1	299.621
C2	236.62
C3	298.48
C4	290.609
F1	203.592
F2	287.625
F3	289.597
P2	32.182
P4	44.079
P5	68.86
P8	28.543
P9	62.826

## Sheet: Sup Fig 2a
Supplementary Figure 2a. Reduction in EMP3 RNA expression (to approximately 25% of scr in EMP3 sh4 cells) monitored by QPCR on days 2 or 3, and at days 9 or 10 post-transduction.
All Ratio values are relative to B154U calibrator and normalised to GeoMean of reference genes (UBC and PABPC1) values
	Reference genes	EMP3
Sample	Average Ct	Average Ct	Delta Ct (target - ref)	DD Ct (sample - calib)	Ratio		Sample	EMP3					Sample	CD44H
B154	26.0026	24.79	-1.21259	0	1			Ratio		Average	Std dev			Ratio		Average	Std dev
d3 scr	25.6252	24.5267	-1.09857	0.114023	0.924008		d3 scr	0.924008	scr	0.907763	0.0226208		d3 scr	1.27985	scr	1.19215	0.148907
d2 scrA	26.0048	24.9167	-1.08814	0.124451	0.917353		d2 scrA	0.917353					d2 scrA	1.02022
d2 scrB	26.4913	25.46	-1.03132	0.18127	0.881926		d2 scrB	0.881926					d2 scrB	1.27639
d3 sh4	26.1464	27.005	0.858558	2.07115	0.23797		d3 sh4	0.23797	sh4	0.233728	0.0159298		d3 sh4	1.45617	sh4	1.166	0.251342
d2 sh4A	26.0391	27.0367	0.997592	2.21018	0.216107		d2 sh4A	0.216107					d2 sh4A	1.01618
d2 sh4B	26.0958	26.9	0.804196	2.01679	0.247108		d2 sh4B	0.247108					d2 sh4B	1.02565
B154	25.8947	24.71	-1.18467	0	1		9 scrA	0.833625	scr	0.896111	0.0883689		9 scrA	1.02158	scr	0.979142	0.0600179
9 scrA	25.5988	24.6767	-0.92214	0.26253	0.833625		9 scrB	0.958597					9 scrB	0.936703
9 scrB	25.8303	24.7067	-1.12367	0.0610031	0.958597		10 sh4	0.302422	sh4	0.261323	0.0455528		10 sh4	1.26106	sh4	1.17837	0.203249
10 sh4	26.2893	26.83	0.540695	1.72536	0.302422		9 sh4A	0.269202					9 sh4A	1.32724
9 sh4A	25.8014	26.51	0.708569	1.89324	0.269202		9 sh4B	0.212345					9 sh4B	0.946809
9 sh4B	25.7591	26.81	1.05085	2.23552	0.212345
	Reference genes	CD44H
Sample	Average Ct	Average Ct	Delta Ct (target - ref)	DD Ct (sample - calib)	Ratio
B154	26.0026	26.2833	0.280742	0	1
d3 scr	25.6252	25.55	-0.0752356	-0.355977	1.27985
d2 scrA	26.0048	26.2567	0.251859	-0.0288824	1.02022
d2 scrB	26.4913	26.42	-0.0713218	-0.352064	1.27639
d3 sh4	26.1464	25.885	-0.261442	-0.542184	1.45617
d2 sh4A	26.0391	26.2967	0.257592	-0.0231496	1.01618
d2 sh4B	26.0958	26.34	0.244196	-0.0365454	1.02565
B154	25.8947	26.0567	0.161997	0	1
9 scrA	25.5988	25.73	0.131194	-0.0308037	1.02158
9 scrB	25.8303	26.0867	0.256334	0.0943364	0.936703
10 sh4	26.2893	26.1167	-0.172638	-0.334636	1.26106
9 sh4A	25.8014	25.555	-0.246431	-0.408429	1.32724
9 sh4B	25.7591	26	0.240852	0.0788543	0.946809

## Sheet: Sup Fig 5a
Supplementary Figure 5a. MAM antigen is expressed on platelets and not affected by the platelet activation status.
The reactivity on platelets of MAM-positive and -negative (P10) samples following incubation with anti-MAM eluate or isotype control (IgG); a graph of mean fluorescent intensity of MAM reactivity
	Anti-MAM	Anti-IgG	Ratio
	PLT/Single Cells_H/Single Cells_W/CD61 subset | Geometric Mean (Comp-APC-A)	PLT/Single Cells_H/Single Cells_W/CD61 subset | Geometric Mean (Comp-APC-A)	MAM/IgG
MAM_Positive	13102	380	34.4789
MAM_Negative	523	157	3.33121

## Sheet: Sup Fig 6a,b
Supplementary Figure 6 a,b. P9 and P10 erythroid cells compared to age- and gender-matched controls, observed in two independent experiments with different culturing protocols. conducted in separate laboratories.
(a) Summary of Cumulative Increase P9 and matched control C1 (P9)									(b) Summary of Cumulative Increase P10 and matched controls C1 (P10) and C2 (P10)
Bristol, UK: three stage erythroid cell culture (days 0-21) based on Griffiths et al, 2012.									Lund, Sweden: Three stage erythroid cell culture (days 0-18) based on Giarratana et al, 2005 and Flygare et al, 2011
Days	P9	C1(P9)	Mean	sd
0	1	1	0.666667	0
1	#N/A	#N/A	#N/A	#N/A						sample ID		C1(P10)				C2(P10)				P10
2	#N/A	#N/A	#N/A	#N/A							Technical replicate				Technical replicate				Technical replicate
3	1.81333	0.778667	0.864	0.73162							1	2	3		1	2	3		1	2	3
4	7.73333	2.72	3.48444	3.54496					Day	0	5000	5000	5000		5000	5000	5000		5000	5000	5000
5	#N/A	#N/A	#N/A	#N/A						7	31666	43333	40000		15000	6666	13333		60000	48333	53333
6	#N/A	#N/A	#N/A	#N/A						10	90000	56666	80000		63333	46666	53333		190000	256666	200000
7	280.533	66.24	115.591	151.528						12	586666	346666	506666		320000	293333	320000		1280000	1386666	1120000
8	616.838	96.6667	237.835	367.817						14	1900000	3353333	2673333		420000	180000	140000		8566666	9100000	6966666
9	1534.41	413.333	649.247	792.719						18	216000	453333	336000		346666	163333	80000		7933333	8400000	6160000
10	2977.37	871.111	1282.83	1489.35
11	6259.56	1991.11	2750.22	3018.25
12	8292.05	3585.13	3959.06	3328.29
13	#N/A	#N/A	#N/A	#N/A
14	33868.6	12809.8	15559.5	14890.8
15	39108	10367.9	16492	20322.4
16	42328.1	10944.3	17757.5	22191.7
17	56863.9	12893.1	23252.3	31092
18	57450.5	12804.3	23418.3	31569.6
19	#N/A	#N/A	#N/A	#N/A
20	#N/A	#N/A	#N/A	#N/A
21	52124.6	12568.3	21564.3	27970.6

## Sheet: Sup Fig 7a,b
Supplementary Figure 7. Immunoblotting and immunoprecipitation experiments
a)
b)

## Sheet: Sup Fig 8a,b
Supplementary Figure 8: (a; green) MAM (EMP3) and (b; orange and blue) CD44 expression during erythroid cell culture of (P9) and the matched control (CTRL), as determined by flow cytometry analysis.
Expression levels (median fluorescence intensity) of cell surface CD44 labelled with monoclonal anti-CD44 (BRIC222 from day 7 of the culture and BRIC235 from day 11.
DAY	P9-BRIC222	P9-BRIC235	P9-MAM	CTRL-BRIC222	CRTL-BRIC235	CRTL-MAM
6	#N/A	#N/A	0.0669	#N/A	#N/A	1.936
7	19.7357	#N/A	-0.0001	16.4796	#N/A	1.2375
8	69.0522	#N/A	-0.0585	52.7365	#N/A	13.3525
9	#N/A	#N/A	#N/A	#N/A	#N/A	#N/A
10	#N/A	#N/A	#N/A	#N/A	#N/A	#N/A
11	5.3493	5.8581	-0.0088	13.8138	15.2322	3.513
12	17.2714	16.9673	-0.0286	21.1528	15.2201	3.2641
13	1.5048	2.4982	-0.0029	9.8362	8.1583	3.374
14	7.3236	8.7511	-0.0141	11.6924	12.8398	3.4015
15	6.4518	5.094	0.134	15.05	13.25	2.1439
16	#N/A	#N/A	#N/A	#N/A	#N/A	#N/A
17	#N/A	#N/A	#N/A	#N/A	#N/A	#N/A
18	0.1989	0.0788	-0.0074	11.9011	8.6684	3.8306
Reticulocytes	1.3848	1.1925	0.027	4.1387	8.1596	3.421
Red Cells	3.8	5.7	#N/A	24.3	34.5	#N/A
BRIC222 monitored from day 7
BRIC235 monitored from day 11
Anti-MAM monitored from day 6
